# Supplementary material for: RNA N6-methyladenosine-modified-binding protein YTHDF1 promotes prostate cancer progression by regulating androgen function-related gene TRIM68
Source: Eur J Med Res. 2023 Dec 2;28:552. doi: 10.1186/s40001-023-01533-5 (PMC10693040; doi:10.1186/s40001-023-01533-5)
Supplement: Supplementary file 1 — Additional file 1: Table S1. List of 21,885 m6A methylation genes in si-YTHDF1 group detected by MeRIP sequencing. [file 40001_2023_1533_MOESM1_ESM.xlsx]

## Sheet: m6A methylation genes 
Chr	start	end	strand	gene_id	gene_name	transcript_id	GO	KEGG	KO_ENTRY	EC	Description	FPKM.PC_input
X	100627108	100639991	-	ENSG00000000003	TSPAN6	ENST00000373020;ENST00000612152;ENST00000496771	GO:0005515(protein binding);GO:0005887(integral component of plasma membrane);GO:0016020(membrane);GO:0016021(integral component of membrane);GO:0039532(negative regulation of viral-induced cytoplasmic pattern recognition receptor signaling pathway);GO:0043123(positive regulation of I-kappaB kinase/NF-kappaB signaling);GO:0070062(extracellular exosome);GO:1901223(negative regulation of NIK/NF-kap…	NA	K17295	NA	tetraspanin 6 [Source:HGNC Symbol;Acc:HGNC:11858]	9.56242
chr20	50934867	50958555	-	ENSG00000000419	DPM1	ENST00000466152;ENST00000371582;ENST00000371588;ENST00000371584;ENST00000413082	GO:0004169(dolichyl-phosphate-mannose-protein mannosyltransferase activity);GO:0004582(dolichyl-phosphate beta-D-mannosyltransferase activity);GO:0005515(protein binding);GO:0005537(mannose binding);GO:0005634(nucleus);GO:0005783(endoplasmic reticulum);GO:0005789(endoplasmic reticulum membrane);GO:0006486(protein glycosylation);GO:0006506(GPI anchor biosynthetic process);GO:0016020(membrane);GO:0…	00510(N-Glycan biosynthesis);00510(N-Glycan biosynthesis)	K00721	EC:2.4.1.83	dolichyl-phosphate mannosyltransferase subunit 1, catalytic [Source:HGNC Symbol;Acc:HGNC:3005]	37.6156
chr1	169849631	169894267	-	ENSG00000000457	SCYL3	ENST00000367771;ENST00000367772	GO:0000139(Golgi membrane);GO:0004672(protein kinase activity);GO:0005515(protein binding);GO:0005524(ATP binding);GO:0005737(cytoplasm);GO:0005794(Golgi apparatus);GO:0006468(protein phosphorylation);GO:0006954(inflammatory response);GO:0016477(cell migration);GO:0021522(spinal cord motor neuron differentiation);GO:0030027(lamellipodium);GO:0034613(cellular protein localization);GO:0042802(ident…	NA	K17542	NA	SCY1 like pseudokinase 3 [Source:HGNC Symbol;Acc:HGNC:19285]	0.443906
chr1	169662007	169854080	+	ENSG00000000460	C1orf112	ENST00000472795;ENST00000359326;ENST00000496973	GO:0005515(protein binding);GO:0005515(protein binding)	NA	NA	NA	chromosome 1 open reading frame 112 [Source:HGNC Symbol;Acc:HGNC:25565]	2.13258
chr1	196652043	196747504	+	ENSG00000000971	CFH	ENST00000367429;ENST00000470918	GO:0002376(immune system process);GO:0005515(protein binding);GO:0005576(extracellular region);GO:0005615(extracellular space);GO:0006956(complement activation);GO:0006957(complement activation, alternative pathway);GO:0008201(heparin binding);GO:0016032(viral process);GO:0030449(regulation of complement activation);GO:0042802(identical protein binding);GO:0043395(heparan sulfate proteoglycan bin…	04610(Complement and coagulation cascades);05150(Staphylococcus aureus infection);05150(Staphylococcus aureus infection)	K04004	NA	complement factor H [Source:HGNC Symbol;Acc:HGNC:4883]	0.0353999
chr6	143494812	143511720	-	ENSG00000001036	FUCA2	ENST00000002165;ENST00000451668	GO:0004560(alpha-L-fucosidase activity);GO:0005515(protein binding);GO:0005576(extracellular region);GO:0005615(extracellular space);GO:0005764(lysosome);GO:0005788(endoplasmic reticulum lumen);GO:0005975(carbohydrate metabolic process);GO:0006004(fucose metabolic process);GO:0008152(metabolic process);GO:0009617(response to bacterium);GO:0016139(glycoside catabolic process);GO:0016787(hydrolase …	00511(Other glycan degradation);00511(Other glycan degradation)	K01206	EC:3.2.1.51	alpha-L-fucosidase 2 [Source:HGNC Symbol;Acc:HGNC:4008]	17.6536
chr6	53497341	53616970	-	ENSG00000001084	GCLC	ENST00000509541;ENST00000650454;ENST00000515580;ENST00000510837;ENST00000504353;ENST00000514373;ENST00000504525;ENST00000514004;ENST00000514933	GO:0000166(nucleotide binding);GO:0000287(magnesium ion binding);GO:0003824(catalytic activity);GO:0004357(glutamate-cysteine ligase activity);GO:0005515(protein binding);GO:0005524(ATP binding);GO:0005739(mitochondrion);GO:0005829(cytosol);GO:0006534(cysteine metabolic process);GO:0006536(glutamate metabolic process);GO:0006749(glutathione metabolic process);GO:0006750(glutathione biosynthetic p…	00270(Cysteine and methionine metabolism);00480(Glutathione metabolism);04216(Ferroptosis);04216(Ferroptosis)	NA	NA	glutamate-cysteine ligase catalytic subunit [Source:HGNC Symbol;Acc:HGNC:4311]	8.31406
chr6	41072945	41099976	+	ENSG00000001167	NFYA	ENST00000341376;ENST00000353205	GO:0000790(nuclear chromatin);GO:0000976(transcription regulatory region sequence-specific DNA binding);GO:0000978(RNA polymerase II cis-regulatory region sequence-specific DNA binding);GO:0000981(DNA-binding transcription factor activity, RNA polymerase II-specific);GO:0001228(DNA-binding transcription activator activity, RNA polymerase II-specific);GO:0003677(DNA binding);GO:0003700(DNA-binding…	04612(Antigen processing and presentation);05152(Tuberculosis);05152(Tuberculosis)	K08064	NA	nuclear transcription factor Y subunit alpha [Source:HGNC Symbol;Acc:HGNC:7804]	26.8363
chr1	24356999	24416934	-	ENSG00000001460	STPG1	ENST00000337248;ENST00000374409;ENST00000003583;ENST00000468303;ENST00000497384;ENST00000438866;ENST00000435187;ENST00000483261;ENST00000498488;ENST00000483528;ENST00000475760	GO:0003674(molecular_function);GO:0005634(nucleus);GO:0005737(cytoplasm);GO:0005739(mitochondrion);GO:0006915(apoptotic process);GO:0043065(positive regulation of apoptotic process);GO:1902110(positive regulation of mitochondrial membrane permeability involved in apoptotic process);GO:1902110(positive regulation of mitochondrial membrane permeability involved in apoptotic process)	NA	NA	NA	sperm tail PG-rich repeat containing 1 [Source:HGNC Symbol;Acc:HGNC:28070]	3.15116
chr1	24415802	24472976	+	ENSG00000001461	NIPAL3	ENST00000374399;ENST00000488155;ENST00000358028;ENST00000339255;ENST00000475663;ENST00000432012	GO:0005515(protein binding);GO:0015095(magnesium ion transmembrane transporter activity);GO:0015693(magnesium ion transport);GO:0016020(membrane);GO:0016021(integral component of membrane);GO:1903830(magnesium ion transmembrane transport);GO:1903830(magnesium ion transmembrane transport)	NA	K22733	NA	NIPA like domain containing 3 [Source:HGNC Symbol;Acc:HGNC:25233]	10.9072
X	65512582	65534787	-	ENSG00000001497	LAS1L	ENST00000374807;ENST00000374811;ENST00000484069;ENST00000469091	GO:0000460(maturation of 5.8S rRNA);GO:0000470(maturation of LSU-rRNA);GO:0003723(RNA binding);GO:0004519(endonuclease activity);GO:0005515(protein binding);GO:0005634(nucleus);GO:0005654(nucleoplasm);GO:0005730(nucleolus);GO:0005737(cytoplasm);GO:0006364(rRNA processing);GO:0016020(membrane);GO:0030687(preribosome, large subunit precursor);GO:0071339(MLL1 complex);GO:0090305(nucleic acid phospho…	NA	K16912	NA	LAS1 like ribosome biogenesis factor [Source:HGNC Symbol;Acc:HGNC:25726]	20.6046
chr6	46129989	46146688	+	ENSG00000001561	ENPP4	ENST00000321037	GO:0003824(catalytic activity);GO:0005515(protein binding);GO:0005886(plasma membrane);GO:0007596(blood coagulation);GO:0007599(hemostasis);GO:0016020(membrane);GO:0016021(integral component of membrane);GO:0016787(hydrolase activity);GO:0030194(positive regulation of blood coagulation);GO:0043312(neutrophil degranulation);GO:0046130(purine ribonucleoside catabolic process);GO:0046872(metal ion b…	00230(Purine metabolism)	K18424	EC:3.6.1.29	ectonucleotide pyrophosphatase/phosphodiesterase 4 [Source:HGNC Symbol;Acc:HGNC:3359]	1.9683
chr3	50155045	50189075	+	ENSG00000001617	SEMA3F	ENST00000414301;ENST00000450338;ENST00000413852;ENST00000002829;ENST00000493743;ENST00000470737	GO:0001755(neural crest cell migration);GO:0005515(protein binding);GO:0005576(extracellular region);GO:0005615(extracellular space);GO:0005887(integral component of plasma membrane);GO:0007411(axon guidance);GO:0021612(facial nerve structural organization);GO:0021637(trigeminal nerve structural organization);GO:0021675(nerve development);GO:0021785(branchiomotor neuron axon guidance);GO:0030215(…	04360(Axon guidance);04360(Axon guidance)	K06840	NA	semaphorin 3F [Source:HGNC Symbol;Acc:HGNC:10728]	7.01564
chr7	92245974	92401383	+	ENSG00000001629	ANKIB1	ENST00000265742;ENST00000439883;ENST00000486698;ENST00000413588;ENST00000465883	GO:0000151(ubiquitin ligase complex);GO:0000209(protein polyubiquitination);GO:0004842(ubiquitin-protein transferase activity);GO:0005515(protein binding);GO:0005737(cytoplasm);GO:0006511(ubiquitin-dependent protein catabolic process);GO:0016567(protein ubiquitination);GO:0016740(transferase activity);GO:0031624(ubiquitin conjugating enzyme binding);GO:0032436(positive regulation of proteasomal u…	NA	K11967	EC:2.3.2.31	ankyrin repeat and IBR domain containing 1 [Source:HGNC Symbol;Acc:HGNC:22215]	11.3844
chr7	92112153	92134803	-	ENSG00000001630	CYP51A1	ENST00000003100;ENST00000482924	GO:0004497(monooxygenase activity);GO:0005506(iron ion binding);GO:0005783(endoplasmic reticulum);GO:0005789(endoplasmic reticulum membrane);GO:0006629(lipid metabolic process);GO:0006694(steroid biosynthetic process);GO:0006695(cholesterol biosynthetic process);GO:0008202(steroid metabolic process);GO:0008203(cholesterol metabolic process);GO:0008398(sterol 14-demethylase activity);GO:0016020(me…	00100(Steroid biosynthesis);00100(Steroid biosynthesis)	K05917	EC:1.14.14.154	cytochrome P450 family 51 subfamily A member 1 [Source:HGNC Symbol;Acc:HGNC:2649]	25.5687
chr7	92198969	92246166	-	ENSG00000001631	KRIT1	ENST00000394507;ENST00000458177;ENST00000486261;ENST00000394505;ENST00000475770;ENST00000394503;ENST00000487168;ENST00000433016;ENST00000454017;ENST00000413688;ENST00000458493;ENST00000452773;ENST00000425919;ENST00000444960	GO:0001525(angiogenesis);GO:0001937(negative regulation of endothelial cell proliferation);GO:0005515(protein binding);GO:0005546(phosphatidylinositol-4,5-bisphosphate binding);GO:0005615(extracellular space);GO:0005737(cytoplasm);GO:0005856(cytoskeleton);GO:0005886(plasma membrane);GO:0005911(cell-cell junction);GO:0007264(small GTPase mediated signal transduction);GO:0008017(microtubule binding…	04015(Rap1 signaling pathway);04015(Rap1 signaling pathway)	NA	NA	KRIT1 ankyrin repeat containing [Source:HGNC Symbol;Acc:HGNC:1573]	3.0228
chr12	911736	990053	-	ENSG00000002016	RAD52	ENST00000358495;ENST00000430095;ENST00000488642;ENST00000535376;ENST00000542297;ENST00000463750;ENST00000536177;ENST00000545564;ENST00000542785;ENST00000397230;ENST00000541619	GO:0000724(double-strand break repair via homologous recombination);GO:0000730(DNA recombinase assembly);GO:0003677(DNA binding);GO:0003697(single-stranded DNA binding);GO:0005515(protein binding);GO:0005634(nucleus);GO:0005654(nucleoplasm);GO:0006281(DNA repair);GO:0006302(double-strand break repair);GO:0006310(DNA recombination);GO:0006312(mitotic recombination);GO:0006974(cellular response to …	03440(Homologous recombination);03440(Homologous recombination)	K10873	NA	RAD52 homolog, DNA repair protein [Source:HGNC Symbol;Acc:HGNC:9824]	2.58885
chr7	99238829	99311130	+	ENSG00000002079	MYH16	ENST00000439784;ENST00000452010;ENST00000429079	NA	NA	NA	NA	myosin heavy chain 16 pseudogene [Source:HGNC Symbol;Acc:HGNC:31038]	0.119703
chr11	64269830	64284704	-	ENSG00000002330	BAD	ENST00000394532;ENST00000309032;ENST00000394531;ENST00000493798;ENST00000492141;ENST00000544271	GO:0001666(response to hypoxia);GO:0001836(release of cytochrome c from mitochondria);GO:0001844(protein insertion into mitochondrial membrane involved in apoptotic signaling pathway);GO:0005515(protein binding);GO:0005543(phospholipid binding);GO:0005737(cytoplasm);GO:0005739(mitochondrion);GO:0005741(mitochondrial outer membrane);GO:0005829(cytosol);GO:0006007(glucose catabolic process);GO:0006…	01521(EGFR tyrosine kinase inhibitor resistance);01522(Endocrine resistance);01524(Platinum drug resistance);04012(ErbB signaling pathway);04014(Ras signaling pathway);04022(cGMP-PKG signaling pathway);04024(cAMP signaling pathway);04062(Chemokine signaling pathway);04140(Autophagy - animal);04151(PI3K-Akt signaling pathway);04210(Apoptosis);04370(VEGF signaling pathway);04510(Focal adhesion);047…	NA	NA	BCL2 associated agonist of cell death [Source:HGNC Symbol;Acc:HGNC:936]	43.0657
chr4	17577192	17607972	+	ENSG00000002549	LAP3	ENST00000226299;ENST00000618908;ENST00000508497;ENST00000512397;ENST00000606142;ENST00000509583;ENST00000508014;ENST00000504614	GO:0004177(aminopeptidase activity);GO:0005515(protein binding);GO:0005634(nucleus);GO:0005654(nucleoplasm);GO:0005737(cytoplasm);GO:0005802(trans-Golgi network);GO:0005829(cytosol);GO:0005925(focal adhesion);GO:0006508(proteolysis);GO:0008233(peptidase activity);GO:0008235(metalloexopeptidase activity);GO:0016787(hydrolase activity);GO:0019538(protein metabolic process);GO:0030145(manganese ion …	00330(Arginine and proline metabolism);00480(Glutathione metabolism);00480(Glutathione metabolism)	K11142	3.4.11.5;EC:3.4.11.1	leucine aminopeptidase 3 [Source:HGNC Symbol;Acc:HGNC:18449]	11.2233
X	2691187	2741309	+	ENSG00000002586	CD99	ENST00000611428;ENST00000381187;ENST00000647297;ENST00000645950;ENST00000381192;ENST00000482405;ENST00000624481;ENST00000646103;ENST00000449611;ENST00000497752;ENST00000381177	GO:0005515(protein binding);GO:0005737(cytoplasm);GO:0005886(plasma membrane);GO:0005887(integral component of plasma membrane);GO:0005925(focal adhesion);GO:0007155(cell adhesion);GO:0016020(membrane);GO:0016021(integral component of membrane);GO:0034109(homotypic cell-cell adhesion);GO:0050776(regulation of immune response);GO:0072683(T cell extravasation);GO:2000391(positive regulation of neut…	04514(Cell adhesion molecules (CAMs));04670(Leukocyte transendothelial migration);04670(Leukocyte transendothelial migration)	K06520	NA	CD99 molecule (Xg blood group) [Source:HGNC Symbol;Acc:HGNC:7082]	20.0078
chr4	11393150	11429564	-	ENSG00000002587	HS3ST1	ENST00000002596;ENST00000510712	GO:0005794(Golgi apparatus);GO:0005796(Golgi lumen);GO:0006024(glycosaminoglycan biosynthetic process);GO:0008146(sulfotransferase activity);GO:0008467([heparan sulfate]-glucosamine 3-sulfotransferase 1 activity);GO:0016740(transferase activity);GO:0016740(transferase activity)	00534(Glycosaminoglycan biosynthesis - heparan sulfate / heparin);00534(Glycosaminoglycan biosynthesis - heparan sulfate / heparin)	K01024	EC:2.8.2.23	heparan sulfate-glucosamine 3-sulfotransferase 1 [Source:HGNC Symbol;Acc:HGNC:5194]	0.132643
chr7	43112629	43566001	+	ENSG00000002746	HECW1	ENST00000453890;ENST00000395891;ENST00000492310;ENST00000493057;ENST00000464944;ENST00000471043	GO:0000209(protein polyubiquitination);GO:0004842(ubiquitin-protein transferase activity);GO:0005515(protein binding);GO:0005737(cytoplasm);GO:0005829(cytosol);GO:0006511(ubiquitin-dependent protein catabolic process);GO:0016567(protein ubiquitination);GO:0016740(transferase activity);GO:0043161(proteasome-mediated ubiquitin-dependent protein catabolic process);GO:0045732(positive regulation of p…	NA	K12167	EC:2.3.2.26	HECT, C2 and WW domain containing E3 ubiquitin protein ligase 1 [Source:HGNC Symbol;Acc:HGNC:22195]	0.0922313
chr7	1815793	2233243	-	ENSG00000002822	MAD1L1	ENST00000265854;ENST00000402746;ENST00000437877;ENST00000444373;ENST00000459731;ENST00000469871;ENST00000445959;ENST00000429625	GO:0000775(chromosome, centromeric region);GO:0000776(kinetochore);GO:0000777(condensed chromosome kinetochore);GO:0000922(spindle pole);GO:0005515(protein binding);GO:0005634(nucleus);GO:0005635(nuclear envelope);GO:0005694(chromosome);GO:0005737(cytoplasm);GO:0005813(centrosome);GO:0005815(microtubule organizing center);GO:0005819(spindle);GO:0005829(cytosol);GO:0005856(cytoskeleton);GO:0007049…	04110(Cell cycle);04114(Oocyte meiosis);04914(Progesterone-mediated oocyte maturation);05166(Human T-cell leukemia virus 1 infection);05203(Viral carcinogenesis);05203(Viral carcinogenesis)	NA	NA	mitotic arrest deficient 1 like 1 [Source:HGNC Symbol;Acc:HGNC:6762]	1.19079
chr17	38869859	38921770	+	ENSG00000002834	LASP1	ENST00000433206;ENST00000318008;ENST00000584106;ENST00000443937;ENST00000419929;ENST00000581485;ENST00000579123	GO:0003779(actin binding);GO:0005515(protein binding);GO:0005737(cytoplasm);GO:0005856(cytoskeleton);GO:0005925(focal adhesion);GO:0005938(cell cortex);GO:0006811(ion transport);GO:0015075(ion transmembrane transporter activity);GO:0030864(cortical actin cytoskeleton);GO:0034220(ion transmembrane transport);GO:0045296(cadherin binding);GO:0046872(metal ion binding);GO:0051015(actin filament bindi…	NA	NA	NA	LIM and SH3 protein 1 [Source:HGNC Symbol;Acc:HGNC:6513]	36.8878
chr17	48103357	48123601	+	ENSG00000002919	SNX11	ENST00000580219;ENST00000393405;ENST00000580875;ENST00000583320;ENST00000359238;ENST00000582104;ENST00000584335;ENST00000582481;ENST00000577310	GO:0005515(protein binding);GO:0005768(endosome);GO:0006886(intracellular protein transport);GO:0008289(lipid binding);GO:0015031(protein transport);GO:0016020(membrane);GO:0016050(vesicle organization);GO:0035091(phosphatidylinositol binding);GO:1901981(phosphatidylinositol phosphate binding);GO:1901981(phosphatidylinositol phosphate binding)	NA	K17924	NA	sorting nexin 11 [Source:HGNC Symbol;Acc:HGNC:14975]	7.73782
chr12	8940361	8949761	-	ENSG00000003056	M6PR	ENST00000000412;ENST00000539143;ENST00000537621;ENST00000543258;ENST00000543834;ENST00000544245;ENST00000540837;ENST00000543159	GO:0004888(transmembrane signaling receptor activity);GO:0005515(protein binding);GO:0005764(lysosome);GO:0005765(lysosomal membrane);GO:0005768(endosome);GO:0005770(late endosome);GO:0005794(Golgi apparatus);GO:0005802(trans-Golgi network);GO:0005886(plasma membrane);GO:0005887(integral component of plasma membrane);GO:0006622(protein targeting to lysosome);GO:0006898(receptor-mediated endocytos…	04142(Lysosome);04145(Phagosome);04145(Phagosome)	K10089	NA	mannose-6-phosphate receptor, cation dependent [Source:HGNC Symbol;Acc:HGNC:6752]	19.3878
X	117897813	118117340	-	ENSG00000003096	KLHL13	ENST00000371882;ENST00000371876;ENST00000262820;ENST00000540167;ENST00000545703;ENST00000453826	GO:0004842(ubiquitin-protein transferase activity);GO:0005515(protein binding);GO:0005829(cytosol);GO:0007049(cell cycle);GO:0016567(protein ubiquitination);GO:0030496(midbody);GO:0031463(Cul3-RING ubiquitin ligase complex);GO:0032465(regulation of cytokinesis);GO:0043687(post-translational protein modification);GO:0047485(protein N-terminus binding);GO:0051301(cell division);GO:0097602(cullin fa…	04120(Ubiquitin mediated proteolysis);04120(Ubiquitin mediated proteolysis)	K10447	NA	kelch like family member 13 [Source:HGNC Symbol;Acc:HGNC:22931]	3.76589
chr2	72129238	72148038	-	ENSG00000003137	CYP26B1	ENST00000001146;ENST00000461519	GO:0001709(cell fate determination);GO:0001768(establishment of T cell polarity);GO:0001822(kidney development);GO:0001972(retinoic acid binding);GO:0004497(monooxygenase activity);GO:0005506(iron ion binding);GO:0005737(cytoplasm);GO:0005783(endoplasmic reticulum);GO:0005789(endoplasmic reticulum membrane);GO:0006766(vitamin metabolic process);GO:0006805(xenobiotic metabolic process);GO:0006954(…	00830(Retinol metabolism);00830(Retinol metabolism)	K12664	NA	cytochrome P450 family 26 subfamily B member 1 [Source:HGNC Symbol;Acc:HGNC:20581]	0.285044
chr16	90004871	90020128	-	ENSG00000003249	DBNDD1	ENST00000568662;ENST00000392973;ENST00000002501;ENST00000623401;ENST00000568838	GO:0005737(cytoplasm);GO:0006469(negative regulation of protein kinase activity);GO:0006469(negative regulation of protein kinase activity)	NA	NA	NA	dysbindin domain containing 1 [Source:HGNC Symbol;Acc:HGNC:28455]	4.8845
chr2	201700267	201780956	-	ENSG00000003393	ALS2	ENST00000264276;ENST00000439495;ENST00000482891;ENST00000483703;ENST00000482789;ENST00000467448;ENST00000496244;ENST00000410052	GO:0001662(behavioral fear response);GO:0001701(in utero embryonic development);GO:0001726(ruffle);GO:0001881(receptor recycling);GO:0005085(guanyl-nucleotide exchange factor activity);GO:0005096(GTPase activator activity);GO:0005515(protein binding);GO:0005634(nucleus);GO:0005737(cytoplasm);GO:0005769(early endosome);GO:0005813(centrosome);GO:0005829(cytosol);GO:0006979(response to oxidative str…	05014(Amyotrophic lateral sclerosis (ALS));05014(Amyotrophic lateral sclerosis (ALS))	K04575	NA	alsin Rho guanine nucleotide exchange factor ALS2 [Source:HGNC Symbol;Acc:HGNC:443]	4.46481
chr2	201182898	201229406	+	ENSG00000003400	CASP10	ENST00000360132;ENST00000272879;ENST00000286186;ENST00000346817;ENST00000484926	GO:0004197(cysteine-type endopeptidase activity);GO:0005515(protein binding);GO:0005737(cytoplasm);GO:0005829(cytosol);GO:0006508(proteolysis);GO:0006915(apoptotic process);GO:0006919(activation of cysteine-type endopeptidase activity involved in apoptotic process);GO:0007166(cell surface receptor signaling pathway);GO:0008233(peptidase activity);GO:0008234(cysteine-type peptidase activity);GO:00…	04210(Apoptosis);04622(RIG-I-like receptor signaling pathway);04668(TNF signaling pathway);05152(Tuberculosis);05161(Hepatitis B);05161(Hepatitis B)	NA	NA	caspase 10 [Source:HGNC Symbol;Acc:HGNC:1500]	0.319765
chr2	201116154	201176687	+	ENSG00000003402	CFLAR	ENST00000443227;ENST00000309955;ENST00000341222;ENST00000342795;ENST00000395148;ENST00000441224;ENST00000423241;ENST00000490965;ENST00000440180;ENST00000461820;ENST00000457277;ENST00000461422;ENST00000470178;ENST00000462763;ENST00000479953;ENST00000460961;ENST00000474842	GO:0001666(response to hypoxia);GO:0002020(protease binding);GO:0004197(cysteine-type endopeptidase activity);GO:0005123(death receptor binding);GO:0005515(protein binding);GO:0005737(cytoplasm);GO:0005829(cytosol);GO:0006508(proteolysis);GO:0006915(apoptotic process);GO:0006919(activation of cysteine-type endopeptidase activity involved in apoptotic process);GO:0007519(skeletal muscle tissue dev…	04064(NF-kappa B signaling pathway);04140(Autophagy - animal);04210(Apoptosis);04217(Necroptosis);04668(TNF signaling pathway);05142(Chagas disease (American trypanosomiasis));05160(Hepatitis C);05160(Hepatitis C)	K04724	NA	CASP8 and FADD like apoptosis regulator [Source:HGNC Symbol;Acc:HGNC:1876]	1.0804
chr2	187464230	187565760	-	ENSG00000003436	TFPI	ENST00000392365;ENST00000233156;ENST00000481132;ENST00000409676;ENST00000339091;ENST00000481389;ENST00000437725;ENST00000421427;ENST00000453013;ENST00000417013;ENST00000420747	GO:0004866(endopeptidase inhibitor activity);GO:0004867(serine-type endopeptidase inhibitor activity);GO:0005576(extracellular region);GO:0005615(extracellular space);GO:0005783(endoplasmic reticulum);GO:0005886(plasma membrane);GO:0005901(caveola);GO:0007596(blood coagulation);GO:0007598(blood coagulation, extrinsic pathway);GO:0007599(hemostasis);GO:0009986(cell surface);GO:0010466(negative reg…	04610(Complement and coagulation cascades);04610(Complement and coagulation cascades)	K03909	NA	tissue factor pathway inhibitor [Source:HGNC Symbol;Acc:HGNC:11760]	1.47791
chr2	37231631	37253403	+	ENSG00000003509	NDUFAF7	ENST00000455230;ENST00000002125;ENST00000474154;ENST00000431821;ENST00000474257;ENST00000441905	GO:0005515(protein binding);GO:0005615(extracellular space);GO:0005739(mitochondrion);GO:0005759(mitochondrial matrix);GO:0008168(methyltransferase activity);GO:0016740(transferase activity);GO:0019899(enzyme binding);GO:0019918(peptidyl-arginine methylation, to symmetrical-dimethyl arginine);GO:0032259(methylation);GO:0032981(mitochondrial respiratory chain complex I assembly);GO:0035243(protein…	04714(Thermogenesis);04714(Thermogenesis)	K18164	NA	NADH:ubiquinone oxidoreductase complex assembly factor 7 [Source:HGNC Symbol;Acc:HGNC:28816]	4.28933
chr3	50088919	50119021	+	ENSG00000003756	RBM5	ENST00000469838;ENST00000347869;ENST00000464087;ENST00000492472;ENST00000437500;ENST00000417905;ENST00000496179;ENST00000462025;ENST00000471995;ENST00000474818;ENST00000494360;ENST00000441812;ENST00000489437;ENST00000475128;ENST00000493993;ENST00000475590;ENST00000492430;ENST00000479275;ENST00000464988;ENST00000461242	GO:0000245(spliceosomal complex assembly);GO:0000381(regulation of alternative mRNA splicing, via spliceosome);GO:0000398(mRNA splicing, via spliceosome);GO:0003676(nucleic acid binding);GO:0003677(DNA binding);GO:0003723(RNA binding);GO:0003729(mRNA binding);GO:0005515(protein binding);GO:0005634(nucleus);GO:0005654(nucleoplasm);GO:0005681(spliceosomal complex);GO:0006396(RNA processing);GO:0006…	NA	K13094	NA	RNA binding motif protein 5 [Source:HGNC Symbol;Acc:HGNC:9902]	12.5972
chr8	17296794	17413528	-	ENSG00000003987	MTMR7	ENST00000180173	GO:0004438(phosphatidylinositol-3-phosphatase activity);GO:0004725(protein tyrosine phosphatase activity);GO:0005515(protein binding);GO:0005737(cytoplasm);GO:0005829(cytosol);GO:0006470(protein dephosphorylation);GO:0006661(phosphatidylinositol biosynthetic process);GO:0012505(endomembrane system);GO:0016020(membrane);GO:0016311(dephosphorylation);GO:0016787(hydrolase activity);GO:0016791(phosph…	00562(Inositol phosphate metabolism);04070(Phosphatidylinositol signaling system)	K18083	3.1.3.95;EC:3.1.3.64	myotubularin related protein 7 [Source:HGNC Symbol;Acc:HGNC:7454]	0.0133968
chr8	17497088	17570573	+	ENSG00000003989	SLC7A2	ENST00000494857;ENST00000470360	GO:0000064(L-ornithine transmembrane transporter activity);GO:0002537(nitric oxide production involved in inflammatory response);GO:0005886(plasma membrane);GO:0005887(integral component of plasma membrane);GO:0006809(nitric oxide biosynthetic process);GO:0006865(amino acid transport);GO:0015171(amino acid transmembrane transporter activity);GO:0015174(basic amino acid transmembrane transporter a…	NA	K13864	NA	solute carrier family 7 member 2 [Source:HGNC Symbol;Acc:HGNC:11060]	0.43665
chr7	127588386	127591700	+	ENSG00000004059	ARF5	ENST00000463733;ENST00000415666;ENST00000000233;ENST00000489673;ENST00000459680	GO:0000166(nucleotide binding);GO:0003924(GTPase activity);GO:0005515(protein binding);GO:0005525(GTP binding);GO:0005737(cytoplasm);GO:0005794(Golgi apparatus);GO:0005886(plasma membrane);GO:0006886(intracellular protein transport);GO:0006890(retrograde vesicle-mediated transport, Golgi to endoplasmic reticulum);GO:0015031(protein transport);GO:0016020(membrane);GO:0016192(vesicle-mediated trans…	04144(Endocytosis);04144(Endocytosis)	NA	NA	ADP ribosylation factor 5 [Source:HGNC Symbol;Acc:HGNC:658]	54.5748
chr17	28364356	28404049	+	ENSG00000004139	SARM1	ENST00000585482;ENST00000578128;ENST00000577870;ENST00000580711;ENST00000579593	GO:0002376(immune system process);GO:0003953(NAD+ nucleosidase activity);GO:0005515(protein binding);GO:0005737(cytoplasm);GO:0005739(mitochondrion);GO:0005829(cytosol);GO:0005874(microtubule);GO:0007165(signal transduction);GO:0007399(nervous system development);GO:0009749(response to glucose);GO:0015630(microtubule cytoskeleton);GO:0016787(hydrolase activity);GO:0019677(NAD catabolic process);G…	NA	NA	NA	sterile alpha and TIR motif containing 1 [Source:HGNC Symbol;Acc:HGNC:17074]	0.407613
chr17	28346633	28357527	-	ENSG00000004142	POLDIP2	ENST00000540200	GO:0003677(DNA binding);GO:0005515(protein binding);GO:0005634(nucleus);GO:0005739(mitochondrion);GO:0005759(mitochondrial matrix);GO:0006281(DNA repair);GO:0006974(cellular response to DNA damage stimulus);GO:0016242(negative regulation of macroautophagy);GO:0042645(mitochondrial nucleoid);GO:0045931(positive regulation of mitotic cell cycle);GO:0070584(mitochondrion morphogenesis);GO:0070987(er…	NA	K17809	NA	DNA polymerase delta interacting protein 2 [Source:HGNC Symbol;Acc:HGNC:23781]	42.8089
chr3	129555214	129606676	-	ENSG00000004399	PLXND1	ENST00000501038;ENST00000504524;ENST00000324093;ENST00000508630;ENST00000512807;ENST00000504979;ENST00000503166;ENST00000514990;ENST00000504767;ENST00000511018;ENST00000515191;ENST00000505505	GO:0001525(angiogenesis);GO:0001569(branching involved in blood vessel morphogenesis);GO:0001822(kidney development);GO:0002116(semaphorin receptor complex);GO:0003151(outflow tract morphogenesis);GO:0003279(cardiac septum development);GO:0005515(protein binding);GO:0005886(plasma membrane);GO:0005887(integral component of plasma membrane);GO:0007162(negative regulation of cell adhesion);GO:00071…	NA	K06822	NA	plexin D1 [Source:HGNC Symbol;Acc:HGNC:9107]	1.07852
chr1	33007940	33080996	-	ENSG00000004455	AK2	ENST00000629371;ENST00000373449;ENST00000672715;ENST00000354858;ENST00000548033;ENST00000482191;ENST00000467905;ENST00000480134;ENST00000550338;ENST00000469238;ENST00000466029;ENST00000673291;ENST00000487289;ENST00000551979;ENST00000626911	GO:0000166(nucleotide binding);GO:0004017(adenylate kinase activity);GO:0004550(nucleoside diphosphate kinase activity);GO:0005524(ATP binding);GO:0005737(cytoplasm);GO:0005739(mitochondrion);GO:0005758(mitochondrial intermembrane space);GO:0006139(nucleobase-containing compound metabolic process);GO:0006163(purine nucleotide metabolic process);GO:0006165(nucleoside diphosphate phosphorylation);G…	00230(Purine metabolism);00730(Thiamine metabolism);00730(Thiamine metabolism)	NA	NA	adenylate kinase 2 [Source:HGNC Symbol;Acc:HGNC:362]	26.2118
chr12	2794970	2805423	+	ENSG00000004478	FKBP4	ENST00000001008;ENST00000540260;ENST00000538622;ENST00000543037	GO:0000413(protein peptidyl-prolyl isomerization);GO:0003723(RNA binding);GO:0003755(peptidyl-prolyl cis-trans isomerase activity);GO:0005515(protein binding);GO:0005524(ATP binding);GO:0005525(GTP binding);GO:0005528(FK506 binding);GO:0005634(nucleus);GO:0005654(nucleoplasm);GO:0005737(cytoplasm);GO:0005739(mitochondrion);GO:0005829(cytosol);GO:0005856(cytoskeleton);GO:0005874(microtubule);GO:00…	04915(Estrogen signaling pathway);04915(Estrogen signaling pathway)	NA	NA	FKBP prolyl isomerase 4 [Source:HGNC Symbol;Acc:HGNC:3720]	33.0872
chr1	23019443	23083689	+	ENSG00000004487	KDM1A	ENST00000465864;ENST00000356634;ENST00000400181;ENST00000481879;ENST00000494920;ENST00000602503	GO:0000122(negative regulation of transcription by RNA polymerase II);GO:0000380(alternative mRNA splicing, via spliceosome);GO:0000784(nuclear chromosome, telomeric region);GO:0000790(nuclear chromatin);GO:0001085(RNA polymerase II transcription factor binding);GO:0002039(p53 binding);GO:0002052(positive regulation of neuroblast proliferation);GO:0003677(DNA binding);GO:0003682(chromatin binding…	04714(Thermogenesis);04714(Thermogenesis)	K11450	EC:1.-.-.-	lysine demethylase 1A [Source:HGNC Symbol;Acc:HGNC:29079]	25.1309
chr3	49940007	50100045	+	ENSG00000004534	RBM6	ENST00000442092;ENST00000493652;ENST00000454079;ENST00000266022;ENST00000425608;ENST00000483350;ENST00000446471;ENST00000466247;ENST00000478026	GO:0000398(mRNA splicing, via spliceosome);GO:0003676(nucleic acid binding);GO:0003677(DNA binding);GO:0003723(RNA binding);GO:0005515(protein binding);GO:0005634(nucleus);GO:0006396(RNA processing);GO:0006396(RNA processing)	NA	NA	NA	RNA binding motif protein 6 [Source:HGNC Symbol;Acc:HGNC:9903]	8.4797
chr17	3860315	3894891	-	ENSG00000004660	CAMKK1	ENST00000348335;ENST00000158166;ENST00000573483	GO:0000166(nucleotide binding);GO:0004672(protein kinase activity);GO:0004674(protein serine/threonine kinase activity);GO:0004683(calmodulin-dependent protein kinase activity);GO:0005515(protein binding);GO:0005516(calmodulin binding);GO:0005524(ATP binding);GO:0005634(nucleus);GO:0005654(nucleoplasm);GO:0005737(cytoplasm);GO:0005829(cytosol);GO:0006468(protein phosphorylation);GO:0016301(kinase…	05034(Alcoholism);05034(Alcoholism)	K00908	EC:2.7.11.17	calcium/calmodulin dependent protein kinase kinase 1 [Source:HGNC Symbol;Acc:HGNC:1469]	2.22314
chr12	21468910	21501669	-	ENSG00000004700	RECQL	ENST00000444129;ENST00000421138;ENST00000314748;ENST00000542432;ENST00000536964	GO:0000166(nucleotide binding);GO:0000724(double-strand break repair via homologous recombination);GO:0000733(DNA strand renaturation);GO:0003676(nucleic acid binding);GO:0003677(DNA binding);GO:0003678(DNA helicase activity);GO:0004386(helicase activity);GO:0005515(protein binding);GO:0005524(ATP binding);GO:0005634(nucleus);GO:0005654(nucleoplasm);GO:0005694(chromosome);GO:0005737(cytoplasm);GO…	NA	K10899	EC:3.6.4.12	RecQ like helicase [Source:HGNC Symbol;Acc:HGNC:9948]	10.9297
chr7	93232340	93361123	+	ENSG00000004766	VPS50	ENST00000251739;ENST00000544910;ENST00000438395;ENST00000441602;ENST00000305866;ENST00000485994;ENST00000476413;ENST00000471188;ENST00000495039;ENST00000458707;ENST00000484954;ENST00000485140;ENST00000480943;ENST00000443443	GO:0000149(SNARE binding);GO:0005515(protein binding);GO:0005768(endosome);GO:0005829(cytosol);GO:0015031(protein transport);GO:0016020(membrane);GO:0032456(endocytic recycling);GO:0042147(retrograde transport, endosome to Golgi);GO:0055037(recycling endosome);GO:0070062(extracellular exosome);GO:1990745(EARP complex);GO:1990745(EARP complex)	NA	K23288	NA	VPS50 subunit of EARP/GARPII complex [Source:HGNC Symbol;Acc:HGNC:25956]	3.96714
chr19	35754566	35758079	-	ENSG00000004776	HSPB6	ENST00000004982	GO:0005212(structural constituent of eye lens);GO:0005515(protein binding);GO:0005576(extracellular region);GO:0005634(nucleus);GO:0005730(nucleolus);GO:0005737(cytoplasm);GO:0005794(Golgi apparatus);GO:0005829(cytosol);GO:0006937(regulation of muscle contraction);GO:0010667(negative regulation of cardiac muscle cell apoptotic process);GO:0042803(protein homodimerization activity);GO:0045766(posi…	NA	K09545	NA	heat shock protein family B (small) member 6 [Source:HGNC Symbol;Acc:HGNC:26511]	0.0555291
chr19	35774532	35788822	+	ENSG00000004777	ARHGAP33	ENST00000378944;ENST00000586918;ENST00000587447	GO:0005096(GTPase activator activity);GO:0005515(protein binding);GO:0005737(cytoplasm);GO:0005829(cytosol);GO:0005886(plasma membrane);GO:0007165(signal transduction);GO:0007264(small GTPase mediated signal transduction);GO:0009636(response to toxic substance);GO:0015031(protein transport);GO:0019901(protein kinase binding);GO:0032991(protein-containing complex);GO:0035091(phosphatidylinositol b…	NA	K17933	NA	Rho GTPase activating protein 33 [Source:HGNC Symbol;Acc:HGNC:23085]	0.195172
chr16	23581014	23596316	-	ENSG00000004779	NDUFAB1	ENST00000562133;ENST00000007516;ENST00000484769;ENST00000570319;ENST00000567761	GO:0000035(acyl binding);GO:0000036(acyl carrier activity);GO:0005504(fatty acid binding);GO:0005509(calcium ion binding);GO:0005515(protein binding);GO:0005654(nucleoplasm);GO:0005739(mitochondrion);GO:0005743(mitochondrial inner membrane);GO:0005747(mitochondrial respiratory chain complex I);GO:0005759(mitochondrial matrix);GO:0005762(mitochondrial large ribosomal subunit);GO:0006120(mitochondr…	00190(Oxidative phosphorylation);04714(Thermogenesis);04723(Retrograde endocannabinoid signaling);04932(Non-alcoholic fatty liver disease (NAFLD));05010(Alzheimer disease);05012(Parkinson disease);05016(Huntington disease);05016(Huntington disease)	K03955	NA	NADH:ubiquinone oxidoreductase subunit AB1 [Source:HGNC Symbol;Acc:HGNC:7694]	22.6008
chr7	95583499	95596516	-	ENSG00000004799	PDK4	ENST00000005178;ENST00000473796;ENST00000468445;ENST00000498190;ENST00000473301	GO:0000166(nucleotide binding);GO:0004672(protein kinase activity);GO:0004674(protein serine/threonine kinase activity);GO:0004740(pyruvate dehydrogenase (acetyl-transferring) kinase activity);GO:0005515(protein binding);GO:0005524(ATP binding);GO:0005739(mitochondrion);GO:0005759(mitochondrial matrix);GO:0005975(carbohydrate metabolic process);GO:0006006(glucose metabolic process);GO:0006468(pro…	NA	NA	NA	pyruvate dehydrogenase kinase 4 [Source:HGNC Symbol;Acc:HGNC:8812]	0.806773
chr3	50341110	50345732	-	ENSG00000004838	ZMYND10	ENST00000231749;ENST00000475688;ENST00000478269;ENST00000431869	GO:0003341(cilium movement);GO:0005515(protein binding);GO:0005737(cytoplasm);GO:0005815(microtubule organizing center);GO:0005856(cytoskeleton);GO:0005886(plasma membrane);GO:0006457(protein folding);GO:0016020(membrane);GO:0016324(apical plasma membrane);GO:0034451(centriolar satellite);GO:0036158(outer dynein arm assembly);GO:0036159(inner dynein arm assembly);GO:0044183(protein folding chaper…	NA	NA	NA	zinc finger MYND-type containing 10 [Source:HGNC Symbol;Acc:HGNC:19412]	0.512497
chr7	96120220	96322147	-	ENSG00000004864	SLC25A13	ENST00000265631;ENST00000416240;ENST00000494085;ENST00000490072;ENST00000484495;ENST00000492869;ENST00000487710	GO:0005313(L-glutamate transmembrane transporter activity);GO:0005347(ATP transmembrane transporter activity);GO:0005509(calcium ion binding);GO:0005739(mitochondrion);GO:0005743(mitochondrial inner membrane);GO:0005887(integral component of plasma membrane);GO:0006094(gluconeogenesis);GO:0006754(ATP biosynthetic process);GO:0006839(mitochondrial transport);GO:0015183(L-aspartate transmembrane tr…	NA	K15105	NA	solute carrier family 25 member 13 [Source:HGNC Symbol;Acc:HGNC:10983]	8.18575
chr7	116953238	117230103	+	ENSG00000004866	ST7	ENST00000393446;ENST00000265437;ENST00000393451;ENST00000438863;ENST00000323984;ENST00000417919;ENST00000446490;ENST00000449366;ENST00000393443;ENST00000490039;ENST00000464020	GO:0005515(protein binding);GO:0016020(membrane);GO:0016021(integral component of membrane);GO:0030198(extracellular matrix organization);GO:0045595(regulation of cell differentiation);GO:0045595(regulation of cell differentiation)	NA	NA	NA	suppression of tumorigenicity 7 [Source:HGNC Symbol;Acc:HGNC:11351]	3.62589
chr17	47117703	47189422	-	ENSG00000004897	CDC27	ENST00000066544;ENST00000531206;ENST00000570740;ENST00000533415;ENST00000571643;ENST00000527547;ENST00000573502;ENST00000575830;ENST00000576484;ENST00000573550;ENST00000575483;ENST00000532893;ENST00000528748;ENST00000528147	GO:0005515(protein binding);GO:0005634(nucleus);GO:0005654(nucleoplasm);GO:0005680(anaphase-promoting complex);GO:0005737(cytoplasm);GO:0005813(centrosome);GO:0005829(cytosol);GO:0005876(spindle microtubule);GO:0006511(ubiquitin-dependent protein catabolic process);GO:0007091(metaphase/anaphase transition of mitotic cell cycle);GO:0016020(membrane);GO:0016021(integral component of membrane);GO:00…	04110(Cell cycle);04114(Oocyte meiosis);04120(Ubiquitin mediated proteolysis);04914(Progesterone-mediated oocyte maturation);05166(Human T-cell leukemia virus 1 infection);05166(Human T-cell leukemia virus 1 infection)	NA	NA	cell division cycle 27 [Source:HGNC Symbol;Acc:HGNC:1728]	21.8385
chr17	44248390	44268141	-	ENSG00000004939	SLC4A1	ENST00000262418	GO:0005452(inorganic anion exchanger activity);GO:0005515(protein binding);GO:0005886(plasma membrane);GO:0005887(integral component of plasma membrane);GO:0006811(ion transport);GO:0006820(anion transport);GO:0006821(chloride transport);GO:0006873(cellular ion homeostasis);GO:0007596(blood coagulation);GO:0008509(anion transmembrane transporter activity);GO:0009898(cytoplasmic side of plasma mem…	04966(Collecting duct acid secretion)	NA	NA	solute carrier family 4 member 1 (Diego blood group) [Source:HGNC Symbol;Acc:HGNC:11027]	0.0292542
X	11111301	11123086	+	ENSG00000004961	HCCS	ENST00000321143;ENST00000380762	GO:0004408(holocytochrome-c synthase activity);GO:0005515(protein binding);GO:0005739(mitochondrion);GO:0005743(mitochondrial inner membrane);GO:0009887(animal organ morphogenesis);GO:0016020(membrane);GO:0016829(lyase activity);GO:0018063(cytochrome c-heme linkage);GO:0046872(metal ion binding);GO:0055114(oxidation-reduction process);GO:0055114(oxidation-reduction process)	00860(Porphyrin and chlorophyll metabolism);00860(Porphyrin and chlorophyll metabolism)	K01764	EC:4.4.1.17	holocytochrome c synthase [Source:HGNC Symbol;Acc:HGNC:4837]	24.9037
chr17	7225342	7234517	-	ENSG00000004975	DVL2	ENST00000005340;ENST00000575086;ENST00000576840;ENST00000571745;ENST00000576285;ENST00000573354;ENST00000575756;ENST00000574591;ENST00000577154;ENST00000572285;ENST00000576439;ENST00000576949	GO:0001843(neural tube closure);GO:0001934(positive regulation of protein phosphorylation);GO:0003007(heart morphogenesis);GO:0003151(outflow tract morphogenesis);GO:0005109(frizzled binding);GO:0005515(protein binding);GO:0005634(nucleus);GO:0005654(nucleoplasm);GO:0005737(cytoplasm);GO:0005829(cytosol);GO:0005886(plasma membrane);GO:0006355(regulation of transcription, DNA-templated);GO:0007275…	04150(mTOR signaling pathway);04310(Wnt signaling pathway);04330(Notch signaling pathway);04390(Hippo signaling pathway);04550(Signaling pathways regulating pluripotency of stem cells);04916(Melanogenesis);04934(Cushing syndrome);05165(Human papillomavirus infection);05200(Pathways in cancer);05217(Basal cell carcinoma);05224(Breast cancer);05225(Hepatocellular carcinoma);05226(Gastric cancer);05…	K02353	NA	dishevelled segment polarity protein 2 [Source:HGNC Symbol;Acc:HGNC:3086]	9.66057
chr19	18831959	18868230	+	ENSG00000005007	UPF1	ENST00000262803;ENST00000599848;ENST00000600012;ENST00000600868;ENST00000600310;ENST00000601689;ENST00000594243;ENST00000596842	GO:0000166(nucleotide binding);GO:0000184(nuclear-transcribed mRNA catabolic process, nonsense-mediated decay);GO:0000294(nuclear-transcribed mRNA catabolic process, endonucleolytic cleavage-dependent decay);GO:0000784(nuclear chromosome, telomeric region);GO:0000785(chromatin);GO:0000932(P-body);GO:0000956(nuclear-transcribed mRNA catabolic process);GO:0003677(DNA binding);GO:0003682(chromatin b…	03013(RNA transport);03015(mRNA surveillance pathway);03015(mRNA surveillance pathway)	K14326	EC:3.6.4.-	UPF1 RNA helicase and ATPase [Source:HGNC Symbol;Acc:HGNC:9962]	30.6204
chr7	26667068	26995239	-	ENSG00000005020	SKAP2	ENST00000345317;ENST00000481204;ENST00000487720	GO:0005515(protein binding);GO:0005654(nucleoplasm);GO:0005737(cytoplasm);GO:0005829(cytosol);GO:0005886(plasma membrane);GO:0007165(signal transduction);GO:0008285(negative regulation of cell population proliferation);GO:0042113(B cell activation);GO:0065003(protein-containing complex assembly);GO:0065003(protein-containing complex assembly)	NA	NA	NA	src kinase associated phosphoprotein 2 [Source:HGNC Symbol;Acc:HGNC:15687]	4.10428
X	119468422	119471396	+	ENSG00000005022	SLC25A5	ENST00000475354;ENST00000317881;ENST00000460013;ENST00000463551	GO:0000295(adenine nucleotide transmembrane transporter activity);GO:0003723(RNA binding);GO:0005347(ATP transmembrane transporter activity);GO:0005515(protein binding);GO:0005634(nucleus);GO:0005739(mitochondrion);GO:0005743(mitochondrial inner membrane);GO:0005887(integral component of plasma membrane);GO:0007059(chromosome segregation);GO:0008284(positive regulation of cell population prolifer…	04020(Calcium signaling pathway);04022(cGMP-PKG signaling pathway);04217(Necroptosis);04218(Cellular senescence);05012(Parkinson disease);05016(Huntington disease);05166(Human T-cell leukemia virus 1 infection);05166(Human T-cell leukemia virus 1 infection)	NA	NA	solute carrier family 25 member 5 [Source:HGNC Symbol;Acc:HGNC:10991]	256.77
chr4	109560209	109688719	+	ENSG00000005059	MCUB	ENST00000472310;ENST00000515114;ENST00000394650;ENST00000452915;ENST00000494604	GO:0005654(nucleoplasm);GO:0005739(mitochondrion);GO:0005743(mitochondrial inner membrane);GO:0006811(ion transport);GO:0006816(calcium ion transport);GO:0006851(mitochondrial calcium ion transmembrane transport);GO:0016020(membrane);GO:0016021(integral component of membrane);GO:0019855(calcium channel inhibitor activity);GO:0031224(intrinsic component of membrane);GO:0031305(integral component o…	NA	K22829	NA	mitochondrial calcium uniporter dominant negative subunit beta [Source:HGNC Symbol;Acc:HGNC:26076]	3.3023
chr7	27181157	27185232	-	ENSG00000005073	HOXA11	ENST00000006015;ENST00000517402	GO:0000981(DNA-binding transcription factor activity, RNA polymerase II-specific);GO:0001501(skeletal system development);GO:0001656(metanephros development);GO:0001658(branching involved in ureteric bud morphogenesis);GO:0001759(organ induction);GO:0003677(DNA binding);GO:0005634(nucleus);GO:0005654(nucleoplasm);GO:0005667(transcription factor complex);GO:0006355(regulation of transcription, DNA…	05202(Transcriptional misregulation in cancer);05202(Transcriptional misregulation in cancer)	K21951	NA	homeobox A11 [Source:HGNC Symbol;Acc:HGNC:5101]	5.9379
chr7	102473118	102478907	-	ENSG00000005075	POLR2J	ENST00000292614;ENST00000393794	GO:0000398(mRNA splicing, via spliceosome);GO:0001055(RNA polymerase II activity);GO:0003677(DNA binding);GO:0003899(DNA-directed 5'-3' RNA polymerase activity);GO:0005515(protein binding);GO:0005634(nucleus);GO:0005654(nucleoplasm);GO:0005665(RNA polymerase II, core complex);GO:0006283(transcription-coupled nucleotide-excision repair);GO:0006351(transcription, DNA-templated);GO:0006366(transcrip…	03020(RNA polymerase);05016(Huntington disease);05016(Huntington disease)	K03008	NA	RNA polymerase II subunit J [Source:HGNC Symbol;Acc:HGNC:9197]	77.5712
chr17	5440917	5468982	-	ENSG00000005100	DHX33	ENST00000225296;ENST00000575153;ENST00000433302;ENST00000572490;ENST00000574023	GO:0000166(nucleotide binding);GO:0000182(rDNA binding);GO:0003676(nucleic acid binding);GO:0003723(RNA binding);GO:0003724(RNA helicase activity);GO:0003725(double-stranded RNA binding);GO:0003729(mRNA binding);GO:0004386(helicase activity);GO:0005515(protein binding);GO:0005524(ATP binding);GO:0005634(nucleus);GO:0005654(nucleoplasm);GO:0005730(nucleolus);GO:0005737(cytoplasm);GO:0006413(transl…	04621(NOD-like receptor signaling pathway);04621(NOD-like receptor signaling pathway)	K17820	EC:3.6.4.13	DEAH-box helicase 33 [Source:HGNC Symbol;Acc:HGNC:16718]	8.68876
chr17	43640389	43661922	-	ENSG00000005102	MEOX1	ENST00000318579	GO:0000790(nuclear chromatin);GO:0000978(RNA polymerase II cis-regulatory region sequence-specific DNA binding);GO:0000981(DNA-binding transcription factor activity, RNA polymerase II-specific);GO:0001228(DNA-binding transcription activator activity, RNA polymerase II-specific);GO:0001757(somite specification);GO:0003677(DNA binding);GO:0003682(chromatin binding);GO:0003700(DNA-binding transcript…	NA	K09322	NA	mesenchyme homeobox 1 [Source:HGNC Symbol;Acc:HGNC:7013]	0.026092
chr7	11370365	11832198	-	ENSG00000005108	THSD7A	ENST00000423059	GO:0001525(angiogenesis);GO:0005515(protein binding);GO:0005576(extracellular region);GO:0005886(plasma membrane);GO:0016020(membrane);GO:0016021(integral component of membrane);GO:0030154(cell differentiation);GO:0031532(actin cytoskeleton reorganization);GO:0042995(cell projection)	NA	NA	NA	thrombospondin type 1 domain containing 7A [Source:HGNC Symbol;Acc:HGNC:22207]	0.0107721
chr17	34980512	35009743	+	ENSG00000005156	LIG3	ENST00000378526;ENST00000262327;ENST00000590181;ENST00000586407;ENST00000588109;ENST00000586435;ENST00000590630;ENST00000586058;ENST00000593099;ENST00000586119	GO:0000166(nucleotide binding);GO:0000724(double-strand break repair via homologous recombination);GO:0003677(DNA binding);GO:0003909(DNA ligase activity);GO:0003910(DNA ligase (ATP) activity);GO:0005515(protein binding);GO:0005524(ATP binding);GO:0005634(nucleus);GO:0005654(nucleoplasm);GO:0005737(cytoplasm);GO:0005739(mitochondrion);GO:0006260(DNA replication);GO:0006266(DNA ligation);GO:000627…	03410(Base excision repair);03410(Base excision repair)	K10776	EC:6.5.1.1	DNA ligase 3 [Source:HGNC Symbol;Acc:HGNC:6600]	2.8612
chr12	47661249	47706030	-	ENSG00000005175	RPAP3	ENST00000005386;ENST00000380650;ENST00000548296;ENST00000547706;ENST00000551293	GO:0005515(protein binding);GO:0005829(cytosol);GO:0036157(outer dynein arm);GO:0070286(axonemal dynein complex assembly);GO:0097255(R2TP complex);GO:0097255(R2TP complex)	NA	K23002	NA	RNA polymerase II associated protein 3 [Source:HGNC Symbol;Acc:HGNC:26151]	7.44408
chr16	20610243	20797581	+	ENSG00000005187	ACSM3	ENST00000440284;ENST00000562251;ENST00000563914;ENST00000567006	GO:0000166(nucleotide binding);GO:0003674(molecular_function);GO:0003824(catalytic activity);GO:0003996(acyl-CoA ligase activity);GO:0004321(fatty-acyl-CoA synthase activity);GO:0005524(ATP binding);GO:0005575(cellular_component);GO:0005739(mitochondrion);GO:0005759(mitochondrial matrix);GO:0006629(lipid metabolic process);GO:0006631(fatty acid metabolic process);GO:0006633(fatty acid biosyntheti…	00650(Butanoate metabolism);00650(Butanoate metabolism)	K01896	EC:6.2.1.2	acyl-CoA synthetase medium chain family member 3 [Source:HGNC Symbol;Acc:HGNC:10522]	0.167944
chr16	20806429	20849668	+	ENSG00000005189	REXO5	ENST00000568046;ENST00000566993;ENST00000261377;ENST00000348433;ENST00000564274;ENST00000567297;ENST00000563617;ENST00000563045;ENST00000568334	GO:0003676(nucleic acid binding);GO:0003723(RNA binding);GO:0004518(nuclease activity);GO:0004527(exonuclease activity);GO:0005634(nucleus);GO:0005730(nucleolus);GO:0016787(hydrolase activity);GO:0070062(extracellular exosome);GO:0090305(nucleic acid phosphodiester bond hydrolysis);GO:0090305(nucleic acid phosphodiester bond hydrolysis)	03008(Ribosome biogenesis in eukaryotes);03008(Ribosome biogenesis in eukaryotes)	K14570	EC:3.1.-.-	RNA exonuclease 5 [Source:HGNC Symbol;Acc:HGNC:24661]	1.08251
chr16	57428187	57447420	-	ENSG00000005194	CIAPIN1	ENST00000394391;ENST00000567518;ENST00000569370;ENST00000568940;ENST00000564885;ENST00000569246;ENST00000563561;ENST00000566284	GO:0005515(protein binding);GO:0005634(nucleus);GO:0005654(nucleoplasm);GO:0005730(nucleolus);GO:0005737(cytoplasm);GO:0005739(mitochondrion);GO:0005758(mitochondrial intermembrane space);GO:0006915(apoptotic process);GO:0008168(methyltransferase activity);GO:0009055(electron transfer activity);GO:0016226(iron-sulfur cluster assembly);GO:0022900(electron transport chain);GO:0030097(hemopoiesis);G…	NA	K22746	NA	cytokine induced apoptosis inhibitor 1 [Source:HGNC Symbol;Acc:HGNC:28050]	14.5932
chr19	2328615	2355095	+	ENSG00000005206	SPPL2B	ENST00000585725;ENST00000586332;ENST00000613503;ENST00000610743;ENST00000618220;ENST00000587851;ENST00000622308;ENST00000612623;ENST00000589515	GO:0000139(Golgi membrane);GO:0004190(aspartic-type endopeptidase activity);GO:0005515(protein binding);GO:0005654(nucleoplasm);GO:0005764(lysosome);GO:0005765(lysosomal membrane);GO:0005768(endosome);GO:0005794(Golgi apparatus);GO:0005813(centrosome);GO:0005886(plasma membrane);GO:0006508(proteolysis);GO:0006509(membrane protein ectodomain proteolysis);GO:0008233(peptidase activity);GO:0010008(e…	NA	K09597	EC:3.4.23.-	signal peptide peptidase like 2B [Source:HGNC Symbol;Acc:HGNC:30627]	1.65143
chr9	35104112	35116341	-	ENSG00000005238	FAM214B	ENST00000378566;ENST00000322813;ENST00000603301;ENST00000378561;ENST00000378557;ENST00000605104;ENST00000605392	GO:0005515(protein binding);GO:0005634(nucleus);GO:0005634(nucleus)	NA	NA	NA	family with sequence similarity 214 member B [Source:HGNC Symbol;Acc:HGNC:25666]	3.2755
chr17	48026167	48038030	-	ENSG00000005243	COPZ2	ENST00000581637;ENST00000581756;ENST00000621465;ENST00000585182;ENST00000579263;ENST00000580174	GO:0000139(Golgi membrane);GO:0005737(cytoplasm);GO:0005789(endoplasmic reticulum membrane);GO:0005794(Golgi apparatus);GO:0005801(cis-Golgi network);GO:0005829(cytosol);GO:0006886(intracellular protein transport);GO:0006888(endoplasmic reticulum to Golgi vesicle-mediated transport);GO:0006890(retrograde vesicle-mediated transport, Golgi to endoplasmic reticulum);GO:0006891(intra-Golgi vesicle-me…	NA	K20472	NA	COPI coat complex subunit zeta 2 [Source:HGNC Symbol;Acc:HGNC:19356]	0.241126
chr7	107044705	107161811	+	ENSG00000005249	PRKAR2B	ENST00000265717	GO:0000086(G2/M transition of mitotic cell cycle);GO:0000166(nucleotide binding);GO:0001932(regulation of protein phosphorylation);GO:0003091(renal water homeostasis);GO:0004862(cAMP-dependent protein kinase inhibitor activity);GO:0005515(protein binding);GO:0005737(cytoplasm);GO:0005813(centrosome);GO:0005829(cytosol);GO:0005886(plasma membrane);GO:0005952(cAMP-dependent protein kinase complex);…	04910(Insulin signaling pathway)	NA	NA	protein kinase cAMP-dependent type II regulatory subunit beta [Source:HGNC Symbol;Acc:HGNC:9392]	0.12274
X	11758159	11775772	+	ENSG00000005302	MSL3	ENST00000337339;ENST00000647869;ENST00000312196;ENST00000647701;ENST00000647857;ENST00000649130;ENST00000398527;ENST00000648120;ENST00000473380;ENST00000649078;ENST00000649308;ENST00000649684;ENST00000380693;ENST00000478462;ENST00000380692;ENST00000648207;ENST00000649851;ENST00000649797;ENST00000648614;ENST00000482871;ENST00000647985;ENST00000648545;ENST00000649420	GO:0000123(histone acetyltransferase complex);GO:0003677(DNA binding);GO:0005515(protein binding);GO:0005634(nucleus);GO:0005654(nucleoplasm);GO:0006325(chromatin organization);GO:0006342(chromatin silencing);GO:0006355(regulation of transcription, DNA-templated);GO:0016573(histone acetylation);GO:0016575(histone deacetylation);GO:0035064(methylated histone binding);GO:0035267(NuA4 histone acetyl…	NA	K18403	NA	MSL complex subunit 3 [Source:HGNC Symbol;Acc:HGNC:7370]	5.49907
chr16	3725054	3880713	-	ENSG00000005339	CREBBP	ENST00000262367;ENST00000382070;ENST00000571763;ENST00000576720;ENST00000574740;ENST00000572569;ENST00000635919;ENST00000638158;ENST00000573672;ENST00000571826;ENST00000572134;ENST00000575237;ENST00000634839	GO:0000122(negative regulation of transcription by RNA polymerase II);GO:0000123(histone acetyltransferase complex);GO:0000790(nuclear chromatin);GO:0001085(RNA polymerase II transcription factor binding);GO:0001102(RNA polymerase II activating transcription factor binding);GO:0001666(response to hypoxia);GO:0002039(p53 binding);GO:0002223(stimulatory C-type lectin receptor signaling pathway);GO:…	04024(cAMP signaling pathway);04066(HIF-1 signaling pathway);04068(FoxO signaling pathway);04110(Cell cycle);04310(Wnt signaling pathway);04330(Notch signaling pathway);04350(TGF-beta signaling pathway);04520(Adherens junction);04630(Jak-STAT signaling pathway);04720(Long-term potentiation);04916(Melanogenesis);04919(Thyroid hormone signaling pathway);04922(Glucagon signaling pathway);05016(Hunti…	NA	NA	CREB binding protein [Source:HGNC Symbol;Acc:HGNC:2348]	3.96299
chr17	58301228	58328795	-	ENSG00000005379	TSPOAP1	ENST00000581692	GO:0005515(protein binding);GO:0005737(cytoplasm);GO:0005739(mitochondrion);GO:0005829(cytosol);GO:0006700(C21-steroid hormone biosynthetic process);GO:0007269(neurotransmitter secretion);GO:0008150(biological_process);GO:0014047(glutamate secretion);GO:0030156(benzodiazepine receptor binding);GO:0044305(calyx of Held);GO:0098978(glutamatergic synapse);GO:0099509(regulation of presynaptic cytosol…	NA	K19922	NA	TSPO associated protein 1 [Source:HGNC Symbol;Acc:HGNC:16831]	0.00851966
chr2	75652000	75710985	-	ENSG00000005436	GCFC2	ENST00000321027;ENST00000470197;ENST00000486016;ENST00000470503	GO:0000122(negative regulation of transcription by RNA polymerase II);GO:0000245(spliceosomal complex assembly);GO:0000398(mRNA splicing, via spliceosome);GO:0000978(RNA polymerase II cis-regulatory region sequence-specific DNA binding);GO:0001227(DNA-binding transcription repressor activity, RNA polymerase II-specific);GO:0003677(DNA binding);GO:0005515(protein binding);GO:0005634(nucleus);GO:00…	NA	K09061	NA	GC-rich sequence DNA-binding factor 2 [Source:HGNC Symbol;Acc:HGNC:1317]	2.44066
chr2	74421678	74425755	+	ENSG00000005448	WDR54	ENST00000409791;ENST00000475328;ENST00000469932;ENST00000493982;ENST00000348227;ENST00000465134;ENST00000480089;ENST00000482880;ENST00000469321;ENST00000482605	GO:0002091(negative regulation of receptor internalization);GO:0005515(protein binding);GO:0031982(vesicle);GO:0042058(regulation of epidermal growth factor receptor signaling pathway);GO:0042803(protein homodimerization activity);GO:0043408(regulation of MAPK cascade);GO:0043408(regulation of MAPK cascade)	NA	NA	NA	WD repeat domain 54 [Source:HGNC Symbol;Acc:HGNC:25770]	12.2329
chr7	87345664	87399794	+	ENSG00000005469	CROT	ENST00000331536;ENST00000419147;ENST00000412227;ENST00000442291;ENST00000488850;ENST00000469785;ENST00000479014	GO:0005777(peroxisome);GO:0005782(peroxisomal matrix);GO:0005829(cytosol);GO:0006091(generation of precursor metabolites and energy);GO:0006625(protein targeting to peroxisome);GO:0006629(lipid metabolic process);GO:0006631(fatty acid metabolic process);GO:0006635(fatty acid beta-oxidation);GO:0008458(carnitine O-octanoyltransferase activity);GO:0009437(carnitine metabolic process);GO:0015908(fat…	04146(Peroxisome);04146(Peroxisome)	K05940	EC:2.3.1.137	carnitine O-octanoyltransferase [Source:HGNC Symbol;Acc:HGNC:2366]	1.71418
chr7	105014190	105115019	+	ENSG00000005483	KMT2E	ENST00000311117;ENST00000480368;ENST00000495267;ENST00000476671;ENST00000667857;ENST00000474203;ENST00000482560;ENST00000485619;ENST00000468607;ENST00000622386;ENST00000496191;ENST00000479838;ENST00000478079	GO:0000785(chromatin);GO:0002446(neutrophil mediated immunity);GO:0005515(protein binding);GO:0005634(nucleus);GO:0005654(nucleoplasm);GO:0005694(chromosome);GO:0005737(cytoplasm);GO:0005815(microtubule organizing center);GO:0005856(cytoskeleton);GO:0005886(plasma membrane);GO:0006306(DNA methylation);GO:0006325(chromatin organization);GO:0007049(cell cycle);GO:0007050(cell cycle arrest);GO:00160…	00310(Lysine degradation);00310(Lysine degradation)	K09189	EC:2.1.1.43	lysine methyltransferase 2E (inactive) [Source:HGNC Symbol;Acc:HGNC:18541]	10.7062
chr7	75842602	75888926	+	ENSG00000005486	RHBDD2	ENST00000318622;ENST00000454791;ENST00000006777;ENST00000476218;ENST00000468304;ENST00000428119;ENST00000467406	GO:0000139(Golgi membrane);GO:0000839(Hrd1p ubiquitin ligase ERAD-L complex);GO:0004252(serine-type endopeptidase activity);GO:0005654(nucleoplasm);GO:0005794(Golgi apparatus);GO:0016020(membrane);GO:0016021(integral component of membrane);GO:0030176(integral component of endoplasmic reticulum membrane);GO:0030433(ubiquitin-dependent ERAD pathway);GO:0030968(endoplasmic reticulum unfolded protein…	NA	K09652	NA	rhomboid domain containing 2 [Source:HGNC Symbol;Acc:HGNC:23082]	40.5519
chr16	981770	986979	+	ENSG00000005513	SOX8	ENST00000566034	GO:0000122(negative regulation of transcription by RNA polymerase II);GO:0000790(nuclear chromatin);GO:0000978(RNA polymerase II cis-regulatory region sequence-specific DNA binding);GO:0000981(DNA-binding transcription factor activity, RNA polymerase II-specific);GO:0000987(cis-regulatory region sequence-specific DNA binding);GO:0001228(DNA-binding transcription activator activity, RNA polymerase…	NA	K09270	NA	SRY-box transcription factor 8 [Source:HGNC Symbol;Acc:HGNC:11203]	0.0564455
chr6	82169986	82247754	-	ENSG00000005700	IBTK	ENST00000505222;ENST00000306270;ENST00000508381;ENST00000445419;ENST00000510291;ENST00000369751	GO:0001933(negative regulation of protein phosphorylation);GO:0005515(protein binding);GO:0005634(nucleus);GO:0005654(nucleoplasm);GO:0005737(cytoplasm);GO:0016020(membrane);GO:0019901(protein kinase binding);GO:0030292(protein tyrosine kinase inhibitor activity);GO:0051209(release of sequestered calcium ion into cytosol);GO:0061099(negative regulation of protein tyrosine kinase activity);GO:0061…	NA	NA	NA	inhibitor of Bruton tyrosine kinase [Source:HGNC Symbol;Acc:HGNC:17853]	5.75993
chr11	3339261	3379222	-	ENSG00000005801	ZNF195	ENST00000354599;ENST00000399602;ENST00000620374;ENST00000649622;ENST00000429541;ENST00000005082;ENST00000526601;ENST00000528410;ENST00000529789;ENST00000525313;ENST00000533036;ENST00000529228;ENST00000427810;ENST00000530643;ENST00000618467;ENST00000529085;ENST00000527386	GO:0000978(RNA polymerase II cis-regulatory region sequence-specific DNA binding);GO:0003676(nucleic acid binding);GO:0003677(DNA binding);GO:0005634(nucleus);GO:0006355(regulation of transcription, DNA-templated);GO:0008270(zinc ion binding);GO:0046872(metal ion binding);GO:0046872(metal ion binding)	05168(Herpes simplex virus 1 infection);05168(Herpes simplex virus 1 infection)	K09228	NA	zinc finger protein 195 [Source:HGNC Symbol;Acc:HGNC:12986]	2.30176
chr13	77044657	77327094	-	ENSG00000005810	MYCBP2	ENST00000544440;ENST00000612956;ENST00000429715;ENST00000482517;ENST00000498073;ENST00000466564;ENST00000486679;ENST00000491491	GO:0005085(guanyl-nucleotide exchange factor activity);GO:0005515(protein binding);GO:0005634(nucleus);GO:0005654(nucleoplasm);GO:0005737(cytoplasm);GO:0005856(cytoskeleton);GO:0008045(motor neuron axon guidance);GO:0008270(zinc ion binding);GO:0008536(Ran GTPase binding);GO:0015630(microtubule cytoskeleton);GO:0016020(membrane);GO:0016567(protein ubiquitination);GO:0016740(transferase activity);…	NA	K10693	EC:2.3.2.27	MYC binding protein 2 [Source:HGNC Symbol;Acc:HGNC:23386]	2.96806
chr13	76992598	77027195	-	ENSG00000005812	FBXL3	ENST00000477982;ENST00000355619;ENST00000417323;ENST00000470210	GO:0000086(G2/M transition of mitotic cell cycle);GO:0000151(ubiquitin ligase complex);GO:0000209(protein polyubiquitination);GO:0004842(ubiquitin-protein transferase activity);GO:0005515(protein binding);GO:0005634(nucleus);GO:0005737(cytoplasm);GO:0005829(cytosol);GO:0016567(protein ubiquitination);GO:0016604(nuclear body);GO:0019005(SCF ubiquitin ligase complex);GO:0031146(SCF-dependent protea…	04710(Circadian rhythm);04710(Circadian rhythm)	K10269	NA	F-box and leucine rich repeat protein 3 [Source:HGNC Symbol;Acc:HGNC:13599]	4.08891
chr17	50094737	50112152	+	ENSG00000005882	PDK2	ENST00000503176;ENST00000508960;ENST00000505897;ENST00000515040;ENST00000506242;ENST00000503076;ENST00000512204;ENST00000506647	GO:0000166(nucleotide binding);GO:0004672(protein kinase activity);GO:0004674(protein serine/threonine kinase activity);GO:0004740(pyruvate dehydrogenase (acetyl-transferring) kinase activity);GO:0005524(ATP binding);GO:0005654(nucleoplasm);GO:0005739(mitochondrion);GO:0005759(mitochondrial matrix);GO:0005829(cytosol);GO:0005967(mitochondrial pyruvate dehydrogenase complex);GO:0005975(carbohydrat…	NA	NA	NA	pyruvate dehydrogenase kinase 2 [Source:HGNC Symbol;Acc:HGNC:8810]	9.59633
chr17	50055968	50090481	+	ENSG00000005884	ITGA3	ENST00000506401;ENST00000505306;ENST00000320031;ENST00000007722;ENST00000508100;ENST00000570989;ENST00000512553;ENST00000505552;ENST00000510809;ENST00000505612;ENST00000507771;ENST00000515147;ENST00000504417;ENST00000506437;ENST00000514834	GO:0001764(neuron migration);GO:0001968(fibronectin binding);GO:0002020(protease binding);GO:0005178(integrin binding);GO:0005515(protein binding);GO:0005518(collagen binding);GO:0005886(plasma membrane);GO:0005925(focal adhesion);GO:0007155(cell adhesion);GO:0007160(cell-matrix adhesion);GO:0007229(integrin-mediated signaling pathway);GO:0007507(heart development);GO:0007613(memory);GO:0008305(i…	04151(PI3K-Akt signaling pathway);04510(Focal adhesion);04512(ECM-receptor interaction);04640(Hematopoietic cell lineage);04810(Regulation of actin cytoskeleton);05165(Human papillomavirus infection);05200(Pathways in cancer);05222(Small cell lung cancer);05410(Hypertrophic cardiomyopathy (HCM));05412(Arrhythmogenic right ventricular cardiomyopathy (ARVC));05414(Dilated cardiomyopathy (DCM));0541…	K06482	NA	integrin subunit alpha 3 [Source:HGNC Symbol;Acc:HGNC:6139]	86.5605
X	24149173	24216255	+	ENSG00000005889	ZFX	ENST00000497813;ENST00000428571;ENST00000379188;ENST00000379177;ENST00000304543;ENST00000474385	GO:0000981(DNA-binding transcription factor activity, RNA polymerase II-specific);GO:0003676(nucleic acid binding);GO:0003677(DNA binding);GO:0005634(nucleus);GO:0005654(nucleoplasm);GO:0005730(nucleolus);GO:0006355(regulation of transcription, DNA-templated);GO:0006357(regulation of transcription by RNA polymerase II);GO:0046872(metal ion binding);GO:0046872(metal ion binding)	NA	NA	NA	zinc finger protein X-linked [Source:HGNC Symbol;Acc:HGNC:12869]	5.31814
X	120426148	120469365	-	ENSG00000005893	LAMP2	ENST00000200639;ENST00000434600;ENST00000486593;ENST00000371335	GO:0000421(autophagosome membrane);GO:0002576(platelet degranulation);GO:0005515(protein binding);GO:0005615(extracellular space);GO:0005764(lysosome);GO:0005765(lysosomal membrane);GO:0005768(endosome);GO:0005770(late endosome);GO:0005886(plasma membrane);GO:0006605(protein targeting);GO:0006914(autophagy);GO:0009267(cellular response to starvation);GO:0010008(endosome membrane);GO:0016020(membr…	04140(Autophagy - animal);04142(Lysosome);04145(Phagosome);05152(Tuberculosis);05152(Tuberculosis)	K06528	NA	lysosomal associated membrane protein 2 [Source:HGNC Symbol;Acc:HGNC:6501]	10.2944
chr17	44372180	44389649	-	ENSG00000005961	ITGA2B	ENST00000648408;ENST00000262407;ENST00000592462;ENST00000592075;ENST00000592253	GO:0002576(platelet degranulation);GO:0002687(positive regulation of leukocyte migration);GO:0005515(protein binding);GO:0005886(plasma membrane);GO:0005925(focal adhesion);GO:0007155(cell adhesion);GO:0007160(cell-matrix adhesion);GO:0007229(integrin-mediated signaling pathway);GO:0008305(integrin complex);GO:0009897(external side of plasma membrane);GO:0009986(cell surface);GO:0016020(membrane)…	04015(Rap1 signaling pathway);04151(PI3K-Akt signaling pathway);04510(Focal adhesion);04512(ECM-receptor interaction);04611(Platelet activation);04640(Hematopoietic cell lineage);04810(Regulation of actin cytoskeleton);05165(Human papillomavirus infection);05200(Pathways in cancer);05222(Small cell lung cancer);05410(Hypertrophic cardiomyopathy (HCM));05412(Arrhythmogenic right ventricular cardio…	K06476	NA	integrin subunit alpha 2b [Source:HGNC Symbol;Acc:HGNC:6138]	0.622478
chr16	19501693	19522123	-	ENSG00000006007	GDE1	ENST00000353258;ENST00000564172;ENST00000563645;ENST00000569899	GO:0004622(lysophospholipase activity);GO:0005515(protein binding);GO:0005886(plasma membrane);GO:0006580(ethanolamine metabolic process);GO:0006629(lipid metabolic process);GO:0006644(phospholipid metabolic process);GO:0008081(phosphoric diester hydrolase activity);GO:0008889(glycerophosphodiester phosphodiesterase activity);GO:0016020(membrane);GO:0016021(integral component of membrane);GO:0016…	NA	K19179	EC:3.1.4.44	glycerophosphodiester phosphodiesterase 1 [Source:HGNC Symbol;Acc:HGNC:29644]	18.9062
chr19	18588685	18592336	+	ENSG00000006015	REX1BD	ENST00000358607;ENST00000450195;ENST00000600997;ENST00000601736;ENST00000597371;ENST00000595077	GO:0005515(protein binding);GO:0005515(protein binding)	NA	NA	NA	required for excision 1-B domain containing [Source:HGNC Symbol;Acc:HGNC:26098]	3.07692
chr19	18572220	18607741	-	ENSG00000006016	CRLF1	ENST00000596360;ENST00000392386	GO:0001657(ureteric bud development);GO:0004896(cytokine receptor activity);GO:0005125(cytokine activity);GO:0005127(ciliary neurotrophic factor receptor binding);GO:0005515(protein binding);GO:0005576(extracellular region);GO:0005615(extracellular space);GO:0005829(cytosol);GO:0008284(positive regulation of cell population proliferation);GO:0009897(external side of plasma membrane);GO:0019221(cy…	NA	NA	NA	cytokine receptor like factor 1 [Source:HGNC Symbol;Acc:HGNC:2364]	0.061966
chr17	47807372	47821834	-	ENSG00000006025	OSBPL7	ENST00000007414;ENST00000583167;ENST00000579728;ENST00000578461;ENST00000580226	GO:0005515(protein binding);GO:0005737(cytoplasm);GO:0005776(autophagosome);GO:0005783(endoplasmic reticulum);GO:0005789(endoplasmic reticulum membrane);GO:0005829(cytosol);GO:0005886(plasma membrane);GO:0006699(bile acid biosynthetic process);GO:0006869(lipid transport);GO:0008289(lipid binding);GO:0010506(regulation of autophagy);GO:0015248(sterol transporter activity);GO:0015485(cholesterol bi…	NA	K20463	NA	oxysterol binding protein like 7 [Source:HGNC Symbol;Acc:HGNC:16387]	0.333305
chr17	32927910	32945106	+	ENSG00000006042	TMEM98	ENST00000394642;ENST00000395149;ENST00000579849;ENST00000582227;ENST00000439138;ENST00000583437;ENST00000583120	GO:0005515(protein binding);GO:0005576(extracellular region);GO:0005615(extracellular space);GO:0005783(endoplasmic reticulum);GO:0005789(endoplasmic reticulum membrane);GO:0005886(plasma membrane);GO:0010955(negative regulation of protein processing);GO:0016020(membrane);GO:0016021(integral component of membrane);GO:0031642(negative regulation of myelination);GO:0045063(T-helper 1 cell different…	NA	NA	NA	transmembrane protein 98 [Source:HGNC Symbol;Acc:HGNC:24529]	6.22223
chr17	7288263	7294639	-	ENSG00000006047	YBX2	ENST00000571485;ENST00000007699	GO:0003676(nucleic acid binding);GO:0003677(DNA binding);GO:0003723(RNA binding);GO:0005634(nucleus);GO:0005737(cytoplasm);GO:0006366(transcription by RNA polymerase II);GO:0007283(spermatogenesis);GO:0009386(translational attenuation);GO:0010468(regulation of gene expression);GO:0048599(oocyte development);GO:0120162(positive regulation of cold-induced thermogenesis);GO:0120162(positive regulati…	NA	K09277	NA	Y-box binding protein 2 [Source:HGNC Symbol;Acc:HGNC:17948]	0.0302371
chr17	45263119	45317029	-	ENSG00000006062	MAP3K14	ENST00000344686;ENST00000376926;ENST00000592267;ENST00000617331	GO:0000165(MAPK cascade);GO:0000166(nucleotide binding);GO:0000186(activation of MAPKK activity);GO:0001650(fibrillar center);GO:0004672(protein kinase activity);GO:0004674(protein serine/threonine kinase activity);GO:0004704(NF-kappaB-inducing kinase activity);GO:0004709(MAP kinase kinase kinase activity);GO:0005515(protein binding);GO:0005524(ATP binding);GO:0005654(nucleoplasm);GO:0005737(cyto…	04010(MAPK signaling pathway);04064(NF-kappa B signaling pathway);04210(Apoptosis);04380(Osteoclast differentiation);04625(C-type lectin receptor signaling pathway);04660(T cell receptor signaling pathway);04668(TNF signaling pathway);04672(Intestinal immune network for IgA production);05120(Epithelial cell signaling in Helicobacter pylori infection);05166(Human T-cell leukemia virus 1 infection)…	NA	NA	mitogen-activated protein kinase kinase kinase 14 [Source:HGNC Symbol;Acc:HGNC:6853]	3.42989
chr11	60924460	60937159	+	ENSG00000006118	TMEM132A	ENST00000453848;ENST00000005286;ENST00000543732;ENST00000537110;ENST00000534983;ENST00000544098;ENST00000538090;ENST00000540112	GO:0000139(Golgi membrane);GO:0003674(molecular_function);GO:0005783(endoplasmic reticulum);GO:0005788(endoplasmic reticulum lumen);GO:0005789(endoplasmic reticulum membrane);GO:0005794(Golgi apparatus);GO:0008150(biological_process);GO:0016020(membrane);GO:0016021(integral component of membrane);GO:0043687(post-translational protein modification);GO:0044267(cellular protein metabolic process);GO…	NA	K17599	NA	transmembrane protein 132A [Source:HGNC Symbol;Acc:HGNC:31092]	2.84624
chr17	35578046	35726413	+	ENSG00000006125	AP2B1	ENST00000616784;ENST00000621914;ENST00000620039;ENST00000590538;ENST00000612035;ENST00000610402;ENST00000614600;ENST00000612116;ENST00000618940;ENST00000588093;ENST00000592167;ENST00000628168;ENST00000587805	GO:0001822(kidney development);GO:0003279(cardiac septum development);GO:0003281(ventricular septum development);GO:0005048(signal sequence binding);GO:0005515(protein binding);GO:0005829(cytosol);GO:0005886(plasma membrane);GO:0005905(clathrin-coated pit);GO:0006886(intracellular protein transport);GO:0006897(endocytosis);GO:0007507(heart development);GO:0015031(protein transport);GO:0016020(mem…	04144(Endocytosis);04721(Synaptic vesicle cycle);04961(Endocrine and other factor-regulated calcium reabsorption);05016(Huntington disease);05016(Huntington disease)	NA	NA	adaptor related protein complex 2 subunit beta 1 [Source:HGNC Symbol;Acc:HGNC:563]	51.567
chr16	3263800	3301401	+	ENSG00000006194	ZNF263	ENST00000572748;ENST00000219069;ENST00000573578;ENST00000574253;ENST00000575823;ENST00000575332;ENST00000574674	GO:0000122(negative regulation of transcription by RNA polymerase II);GO:0001227(DNA-binding transcription repressor activity, RNA polymerase II-specific);GO:0003676(nucleic acid binding);GO:0003677(DNA binding);GO:0003700(DNA-binding transcription factor activity);GO:0005515(protein binding);GO:0005634(nucleus);GO:0006355(regulation of transcription, DNA-templated);GO:0043565(sequence-specific D…	NA	K09229	NA	zinc finger protein 263 [Source:HGNC Symbol;Acc:HGNC:13056]	5.54642
chr17	50543058	50555852	+	ENSG00000006282	SPATA20	ENST00000619622;ENST00000356488;ENST00000503127;ENST00000505085;ENST00000502911;ENST00000510917;ENST00000006658;ENST00000511605;ENST00000505456;ENST00000505559;ENST00000515526;ENST00000511845;ENST00000511937;ENST00000503063;ENST00000634597;ENST00000505336;ENST00000635113;ENST00000512416;ENST00000505656;ENST00000504265;ENST00000515619;ENST00000513618;ENST00000504271	GO:0003824(catalytic activity);GO:0005576(extracellular region);GO:0007275(multicellular organism development);GO:0007283(spermatogenesis);GO:0030154(cell differentiation);GO:0030154(cell differentiation)	NA	NA	NA	spermatogenesis associated 20 [Source:HGNC Symbol;Acc:HGNC:26125]	28.9083
chr17	50560715	50627474	+	ENSG00000006283	CACNA1G	ENST00000359106;ENST00000570567	GO:0001508(action potential);GO:0001518(voltage-gated sodium channel complex);GO:0002027(regulation of heart rate);GO:0005216(ion channel activity);GO:0005244(voltage-gated ion channel activity);GO:0005245(voltage-gated calcium channel activity);GO:0005248(voltage-gated sodium channel activity);GO:0005261(cation channel activity);GO:0005262(calcium channel activity);GO:0005737(cytoplasm);GO:00058…	04010(MAPK signaling pathway);04020(Calcium signaling pathway);04713(Circadian entrainment);04925(Aldosterone synthesis and secretion);04927(Cortisol synthesis and secretion);04930(Type II diabetes mellitus);04934(Cushing syndrome);04934(Cushing syndrome)	K04854	NA	calcium voltage-gated channel subunit alpha1 G [Source:HGNC Symbol;Acc:HGNC:1394]	0.0438618
chr16	3018445	3022383	+	ENSG00000006327	TNFRSF12A	ENST00000341627;ENST00000326577;ENST00000575124;ENST00000571351	GO:0001525(angiogenesis);GO:0001726(ruffle);GO:0005515(protein binding);GO:0005886(plasma membrane);GO:0006915(apoptotic process);GO:0006931(substrate-dependent cell migration, cell attachment to substrate);GO:0007155(cell adhesion);GO:0007275(multicellular organism development);GO:0009986(cell surface);GO:0016020(membrane);GO:0016021(integral component of membrane);GO:0030154(cell differentiatio…	04060(Cytokine-cytokine receptor interaction);04060(Cytokine-cytokine receptor interaction)	K05149	NA	TNF receptor superfamily member 12A [Source:HGNC Symbol;Acc:HGNC:18152]	120.757
chr14	70722526	70809534	-	ENSG00000006432	MAP3K9	ENST00000611979;ENST00000554752;ENST00000555993;ENST00000381250;ENST00000554146;ENST00000554024	GO:0000165(MAPK cascade);GO:0000166(nucleotide binding);GO:0000186(activation of MAPKK activity);GO:0004672(protein kinase activity);GO:0004674(protein serine/threonine kinase activity);GO:0004706(JUN kinase kinase kinase activity);GO:0004708(MAP kinase kinase activity);GO:0004709(MAP kinase kinase kinase activity);GO:0004713(protein tyrosine kinase activity);GO:0005515(protein binding);GO:000552…	NA	K04417	EC:2.7.11.25	mitogen-activated protein kinase kinase kinase 9 [Source:HGNC Symbol;Acc:HGNC:6861]	5.12954
chr7	39623565	39708120	+	ENSG00000006451	RALA	ENST00000468201;ENST00000005257;ENST00000436179;ENST00000434466	GO:0000166(nucleotide binding);GO:0001843(neural tube closure);GO:0003924(GTPase activity);GO:0005515(protein binding);GO:0005525(GTP binding);GO:0005886(plasma membrane);GO:0005925(focal adhesion);GO:0006887(exocytosis);GO:0006935(chemotaxis);GO:0007049(cell cycle);GO:0007165(signal transduction);GO:0007265(Ras protein signal transduction);GO:0009986(cell surface);GO:0016020(membrane);GO:0016787…	04014(Ras signaling pathway);04015(Rap1 signaling pathway);04072(Phospholipase D signaling pathway);05200(Pathways in cancer);05210(Colorectal cancer);05212(Pancreatic cancer);05212(Pancreatic cancer)	NA	NA	RAS like proto-oncogene A [Source:HGNC Symbol;Acc:HGNC:9839]	10.9098
chr7	98291650	98401090	-	ENSG00000006453	BAIAP2L1	ENST00000005260;ENST00000480580;ENST00000462558;ENST00000473569	GO:0003779(actin binding);GO:0005515(protein binding);GO:0005654(nucleoplasm);GO:0005737(cytoplasm);GO:0005829(cytosol);GO:0005856(cytoskeleton);GO:0005886(plasma membrane);GO:0005912(adherens junction);GO:0007009(plasma membrane organization);GO:0009617(response to bacterium);GO:0015629(actin cytoskeleton);GO:0030833(regulation of actin filament polymerization);GO:0030838(positive regulation of …	NA	K20127	NA	BAR/IMD domain containing adaptor protein 2 like 1 [Source:HGNC Symbol;Acc:HGNC:21649]	9.00768
chr7	140084746	140176983	-	ENSG00000006459	KDM7A	ENST00000397560;ENST00000472616;ENST00000478996	GO:0005506(iron ion binding);GO:0005634(nucleus);GO:0005654(nucleoplasm);GO:0005730(nucleolus);GO:0006325(chromatin organization);GO:0007399(nervous system development);GO:0008270(zinc ion binding);GO:0016491(oxidoreductase activity);GO:0016706(2-oxoglutarate-dependent dioxygenase activity);GO:0030901(midbrain development);GO:0032454(histone demethylase activity (H3-K9 specific));GO:0033169(histo…	NA	K11445	EC:1.14.11.-	lysine demethylase 7A [Source:HGNC Symbol;Acc:HGNC:22224]	1.58926
chr7	13891229	13991425	-	ENSG00000006468	ETV1	ENST00000430479;ENST00000405218;ENST00000493831;ENST00000472931;ENST00000476355;ENST00000483075;ENST00000433547;ENST00000485475	GO:0000790(nuclear chromatin);GO:0000978(RNA polymerase II cis-regulatory region sequence-specific DNA binding);GO:0000981(DNA-binding transcription factor activity, RNA polymerase II-specific);GO:0001228(DNA-binding transcription activator activity, RNA polymerase II-specific);GO:0003677(DNA binding);GO:0003700(DNA-binding transcription factor activity);GO:0005515(protein binding);GO:0005634(nuc…	05202(Transcriptional misregulation in cancer);05202(Transcriptional misregulation in cancer)	K09431	NA	ETS variant transcription factor 1 [Source:HGNC Symbol;Acc:HGNC:3490]	2.83585
chr7	141551278	141655244	+	ENSG00000006530	AGK	ENST00000629555;ENST00000473247;ENST00000649365;ENST00000650365;ENST00000649286;ENST00000473884;ENST00000492693;ENST00000465241;ENST00000496784;ENST00000647898;ENST00000494053	GO:0000166(nucleotide binding);GO:0001727(lipid kinase activity);GO:0001729(ceramide kinase activity);GO:0003951(NAD+ kinase activity);GO:0004143(diacylglycerol kinase activity);GO:0005524(ATP binding);GO:0005737(cytoplasm);GO:0005739(mitochondrion);GO:0005741(mitochondrial outer membrane);GO:0005743(mitochondrial inner membrane);GO:0005758(mitochondrial intermembrane space);GO:0005829(cytosol);G…	00561(Glycerolipid metabolism);00561(Glycerolipid metabolism)	K09881	EC:2.7.1.94	acylglycerol kinase [Source:HGNC Symbol;Acc:HGNC:21869]	5.32007
chr11	68008578	68029282	+	ENSG00000006534	ALDH3B1	ENST00000615463;ENST00000342456;ENST00000615368;ENST00000619675;ENST00000617288;ENST00000616697;ENST00000527514	GO:0004028(3-chloroallyl aldehyde dehydrogenase activity);GO:0004029(aldehyde dehydrogenase (NAD+) activity);GO:0004030(aldehyde dehydrogenase [NAD(P)+] activity);GO:0005515(protein binding);GO:0005737(cytoplasm);GO:0005829(cytosol);GO:0005886(plasma membrane);GO:0006066(alcohol metabolic process);GO:0006068(ethanol catabolic process);GO:0006081(cellular aldehyde metabolic process);GO:0006629(lip…	00010(Glycolysis / Gluconeogenesis);00340(Histidine metabolism);00350(Tyrosine metabolism);00360(Phenylalanine metabolism);00410(beta-Alanine metabolism);00980(Metabolism of xenobiotics by cytochrome P450);00982(Drug metabolism - cytochrome P450);05204(Chemical carcinogenesis);05204(Chemical carcinogenesis)	NA	NA	aldehyde dehydrogenase 3 family member B1 [Source:HGNC Symbol;Acc:HGNC:410]	3.826
chr1	54779712	54801323	-	ENSG00000006555	TTC22	ENST00000371276;ENST00000488771;ENST00000474654	GO:0005515(protein binding);GO:0005515(protein binding)	NA	NA	NA	tetratricopeptide repeat domain 22 [Source:HGNC Symbol;Acc:HGNC:26067]	1.2123
chr7	77798792	77957503	+	ENSG00000006576	PHTF2	ENST00000416283;ENST00000307305;ENST00000424760;ENST00000415251;ENST00000450574;ENST00000454592;ENST00000479515;ENST00000468351;ENST00000470215	GO:0003677(DNA binding);GO:0005634(nucleus);GO:0005783(endoplasmic reticulum);GO:0005783(endoplasmic reticulum)	NA	NA	NA	putative homeodomain transcription factor 2 [Source:HGNC Symbol;Acc:HGNC:13411]	4.12757
chr7	75769533	75789896	-	ENSG00000006606	CCL26	ENST00000005180	GO:0001938(positive regulation of endothelial cell proliferation);GO:0002548(monocyte chemotaxis);GO:0005125(cytokine activity);GO:0005515(protein binding);GO:0005576(extracellular region);GO:0005615(extracellular space);GO:0006935(chemotaxis);GO:0006954(inflammatory response);GO:0006955(immune response);GO:0007165(signal transduction);GO:0007186(G protein-coupled receptor signaling pathway);GO:0…	04060(Cytokine-cytokine receptor interaction);04062(Chemokine signaling pathway)	K21096	NA	C-C motif chemokine ligand 26 [Source:HGNC Symbol;Acc:HGNC:10625]	8.30319
chr2	241356285	241494841	+	ENSG00000006607	FARP2	ENST00000264042;ENST00000627550;ENST00000478489;ENST00000373287;ENST00000479427;ENST00000445489;ENST00000473082;ENST00000485051;ENST00000413432;ENST00000422951;ENST00000496470;ENST00000486736;ENST00000470617	GO:0005085(guanyl-nucleotide exchange factor activity);GO:0005089(Rho guanyl-nucleotide exchange factor activity);GO:0005737(cytoplasm);GO:0005829(cytosol);GO:0005856(cytoskeleton);GO:0007155(cell adhesion);GO:0008092(cytoskeletal protein binding);GO:0016322(neuron remodeling);GO:0016601(Rac protein signal transduction);GO:0022405(hair cycle process);GO:0030316(osteoclast differentiation);GO:0030…	04015(Rap1 signaling pathway);04520(Adherens junction);04520(Adherens junction)	K06082	NA	FERM, ARH/RhoGEF and pleckstrin domain protein 2 [Source:HGNC Symbol;Acc:HGNC:16460]	1.28004
chr7	30496621	30504841	-	ENSG00000006625	GGCT	ENST00000275428;ENST00000440082;ENST00000005374;ENST00000409144;ENST00000426081;ENST00000447901;ENST00000409436	GO:0001836(release of cytochrome c from mitochondria);GO:0003839(gamma-glutamylcyclotransferase activity);GO:0005829(cytosol);GO:0006750(glutathione biosynthetic process);GO:0016829(lyase activity);GO:0042803(protein homodimerization activity);GO:0070062(extracellular exosome);GO:0070062(extracellular exosome)	00480(Glutathione metabolism);00480(Glutathione metabolism)	K00682	EC:4.3.2.9	gamma-glutamylcyclotransferase [Source:HGNC Symbol;Acc:HGNC:21705]	19.191
chr7	87876216	87909553	+	ENSG00000006634	DBF4	ENST00000413643;ENST00000495067;ENST00000265728;ENST00000486925;ENST00000498144;ENST00000498726	GO:0000082(G1/S transition of mitotic cell cycle);GO:0003676(nucleic acid binding);GO:0005515(protein binding);GO:0005634(nucleus);GO:0005654(nucleoplasm);GO:0006260(DNA replication);GO:0007049(cell cycle);GO:0008047(enzyme activator activity);GO:0008270(zinc ion binding);GO:0010571(positive regulation of nuclear cell cycle DNA replication);GO:0016604(nuclear body);GO:0031431(Dbf4-dependent prote…	04110(Cell cycle);04110(Cell cycle)	K06629	NA	DBF4 zinc finger [Source:HGNC Symbol;Acc:HGNC:17364]	5.40714
chr19	3594507	3606875	-	ENSG00000006638	TBXA2R	ENST00000375190	GO:0001669(acrosomal vesicle);GO:0004930(G protein-coupled receptor activity);GO:0004960(thromboxane receptor activity);GO:0004961(thromboxane A2 receptor activity);GO:0005085(guanyl-nucleotide exchange factor activity);GO:0005515(protein binding);GO:0005886(plasma membrane);GO:0005887(integral component of plasma membrane);GO:0006954(inflammatory response);GO:0007165(signal transduction);GO:0007…	04020(Calcium signaling pathway);04080(Neuroactive ligand-receptor interaction);04611(Platelet activation)	K04264	NA	thromboxane A2 receptor [Source:HGNC Symbol;Acc:HGNC:11608]	0.673712
chr7	112422887	112481017	+	ENSG00000006652	IFRD1	ENST00000675578;ENST00000432734;ENST00000005558;ENST00000445335;ENST00000429071;ENST00000675041;ENST00000674915;ENST00000403825;ENST00000440625;ENST00000535603;ENST00000466459;ENST00000421296;ENST00000489994;ENST00000470441	GO:0005634(nucleus);GO:0006357(regulation of transcription by RNA polymerase II);GO:0007275(multicellular organism development);GO:0007518(myoblast fate determination);GO:0030154(cell differentiation);GO:0030154(cell differentiation)	NA	NA	NA	interferon related developmental regulator 1 [Source:HGNC Symbol;Acc:HGNC:5456]	16.4791
chr17	14069490	14231736	+	ENSG00000006695	COX10	ENST00000670279;ENST00000664217;ENST00000429152;ENST00000261643	GO:0000266(mitochondrial fission);GO:0004129(cytochrome-c oxidase activity);GO:0004311(farnesyltranstransferase activity);GO:0005730(nucleolus);GO:0005739(mitochondrion);GO:0005743(mitochondrial inner membrane);GO:0005829(cytosol);GO:0006123(mitochondrial electron transport, cytochrome c to oxygen);GO:0006783(heme biosynthetic process);GO:0006784(heme A biosynthetic process);GO:0007005(mitochondr…	00190(Oxidative phosphorylation);00860(Porphyrin and chlorophyll metabolism);04714(Thermogenesis);04714(Thermogenesis)	NA	NA	cytochrome c oxidase assembly factor heme A:farnesyltransferase COX10 [Source:HGNC Symbol;Acc:HGNC:2260]	1.60034
chr7	74453790	74602604	+	ENSG00000006704	GTF2IRD1	ENST00000265755;ENST00000424337;ENST00000476977;ENST00000486086	GO:0000122(negative regulation of transcription by RNA polymerase II);GO:0000978(RNA polymerase II cis-regulatory region sequence-specific DNA binding);GO:0000981(DNA-binding transcription factor activity, RNA polymerase II-specific);GO:0001227(DNA-binding transcription repressor activity, RNA polymerase II-specific);GO:0003677(DNA binding);GO:0003700(DNA-binding transcription factor activity);GO…	03022(Basal transcription factors);04022(cGMP-PKG signaling pathway);04022(cGMP-PKG signaling pathway)	K03121	NA	GTF2I repeat domain containing 1 [Source:HGNC Symbol;Acc:HGNC:4661]	5.03939
chr19	39385629	39391154	-	ENSG00000006712	PAF1	ENST00000221265;ENST00000595564;ENST00000595379;ENST00000416728;ENST00000598594;ENST00000597365;ENST00000598127	GO:0000122(negative regulation of transcription by RNA polymerase II);GO:0000993(RNA polymerase II complex binding);GO:0001711(endodermal cell fate commitment);GO:0003682(chromatin binding);GO:0005515(protein binding);GO:0005634(nucleus);GO:0005654(nucleoplasm);GO:0005737(cytoplasm);GO:0006366(transcription by RNA polymerase II);GO:0006368(transcription elongation from RNA polymerase II promoter)…	NA	K15174	NA	PAF1 homolog, Paf1/RNA polymerase II complex component [Source:HGNC Symbol;Acc:HGNC:25459]	26.2019
chr7	38722974	38932394	-	ENSG00000006715	VPS41	ENST00000310301;ENST00000490924;ENST00000448833;ENST00000482217;ENST00000462429;ENST00000265745	GO:0005515(protein binding);GO:0005764(lysosome);GO:0005765(lysosomal membrane);GO:0005768(endosome);GO:0005769(early endosome);GO:0005770(late endosome);GO:0005794(Golgi apparatus);GO:0005798(Golgi-associated vesicle);GO:0006623(protein targeting to vacuole);GO:0006886(intracellular protein transport);GO:0006914(autophagy);GO:0008017(microtubule binding);GO:0008333(endosome to lysosome transport…	NA	K20184	NA	VPS41 subunit of HOPS complex [Source:HGNC Symbol;Acc:HGNC:12713]	7.58589
chr17	12789498	12991643	+	ENSG00000006740	ARHGAP44	ENST00000379672;ENST00000580768;ENST00000584974	GO:0005096(GTPase activator activity);GO:0005515(protein binding);GO:0005543(phospholipid binding);GO:0005737(cytoplasm);GO:0005768(endosome);GO:0005829(cytosol);GO:0006887(exocytosis);GO:0007165(signal transduction);GO:0014069(postsynaptic density);GO:0030054(cell junction);GO:0030425(dendrite);GO:0031256(leading edge membrane);GO:0032956(regulation of actin cytoskeleton organization);GO:0035020…	NA	K21067	NA	Rho GTPase activating protein 44 [Source:HGNC Symbol;Acc:HGNC:29096]	0.0277137
chr17	12991612	13018065	-	ENSG00000006744	ELAC2	ENST00000338034;ENST00000480891;ENST00000484122;ENST00000465825;ENST00000487229;ENST00000491478;ENST00000492559;ENST00000446899;ENST00000578991;ENST00000609101;ENST00000580504	GO:0003723(RNA binding);GO:0004518(nuclease activity);GO:0004519(endonuclease activity);GO:0004549(tRNA-specific ribonuclease activity);GO:0005634(nucleus);GO:0005654(nucleoplasm);GO:0005739(mitochondrion);GO:0005759(mitochondrial matrix);GO:0008033(tRNA processing);GO:0016787(hydrolase activity);GO:0042645(mitochondrial nucleoid);GO:0042780(tRNA 3'-end processing);GO:0042781(3'-tRNA processing e…	03013(RNA transport);03013(RNA transport)	K00784	EC:3.1.26.11	elaC ribonuclease Z 2 [Source:HGNC Symbol;Acc:HGNC:14198]	16.9184
chr7	12570577	12660182	+	ENSG00000006747	SCIN	ENST00000341757;ENST00000297029	GO:0001786(phosphatidylserine binding);GO:0002102(podosome);GO:0003779(actin binding);GO:0005509(calcium ion binding);GO:0005545(1-phosphatidylinositol binding);GO:0005546(phosphatidylinositol-4,5-bisphosphate binding);GO:0005737(cytoplasm);GO:0005856(cytoskeleton);GO:0005886(plasma membrane);GO:0005903(brush border);GO:0005938(cell cortex);GO:0007417(central nervous system development);GO:000815…	04666(Fc gamma R-mediated phagocytosis);04810(Regulation of actin cytoskeleton);05203(Viral carcinogenesis);05203(Viral carcinogenesis)	K05768	NA	scinderin [Source:HGNC Symbol;Acc:HGNC:21695]	0.249667
X	2903972	2929349	-	ENSG00000006756	ARSD	ENST00000381154;ENST00000495294;ENST00000217890;ENST00000494870;ENST00000559324	GO:0003824(catalytic activity);GO:0004065(arylsulfatase activity);GO:0005764(lysosome);GO:0005788(endoplasmic reticulum lumen);GO:0008484(sulfuric ester hydrolase activity);GO:0016020(membrane);GO:0016021(integral component of membrane);GO:0016787(hydrolase activity);GO:0046872(metal ion binding);GO:0046872(metal ion binding)	NA	NA	NA	arylsulfatase D [Source:HGNC Symbol;Acc:HGNC:717]	2.10388
X	7898247	7927739	-	ENSG00000006757	PNPLA4	ENST00000381042;ENST00000444736;ENST00000442940	GO:0004806(triglyceride lipase activity);GO:0005737(cytoplasm);GO:0005739(mitochondrion);GO:0005811(lipid droplet);GO:0005829(cytosol);GO:0006629(lipid metabolic process);GO:0008150(biological_process);GO:0016020(membrane);GO:0016042(lipid catabolic process);GO:0016787(hydrolase activity);GO:0019433(triglyceride catabolic process);GO:0042572(retinol metabolic process);GO:0050253(retinyl-palmitate…	00830(Retinol metabolism);00830(Retinol metabolism)	K11157	EC:3.1.1.-	patatin like phospholipase domain containing 4 [Source:HGNC Symbol;Acc:HGNC:24887]	6.51301
chr12	1688574	1788674	+	ENSG00000006831	ADIPOR2	ENST00000357103;ENST00000540974;ENST00000535774;ENST00000544470;ENST00000537190	GO:0001934(positive regulation of protein phosphorylation);GO:0005515(protein binding);GO:0005886(plasma membrane);GO:0006629(lipid metabolic process);GO:0006631(fatty acid metabolic process);GO:0007507(heart development);GO:0007565(female pregnancy);GO:0007584(response to nutrient);GO:0009617(response to bacterium);GO:0009750(response to fructose);GO:0009755(hormone-mediated signaling pathway);G…	04152(AMPK signaling pathway);04211(Longevity regulating pathway);04920(Adipocytokine signaling pathway);04932(Non-alcoholic fatty liver disease (NAFLD));04932(Non-alcoholic fatty liver disease (NAFLD))	K07297	NA	adiponectin receptor 2 [Source:HGNC Symbol;Acc:HGNC:24041]	10.096
chr5	134286350	134371047	-	ENSG00000006837	CDKL3	ENST00000265334;ENST00000520592	GO:0000166(nucleotide binding);GO:0004672(protein kinase activity);GO:0004674(protein serine/threonine kinase activity);GO:0004693(cyclin-dependent protein serine/threonine kinase activity);GO:0005515(protein binding);GO:0005524(ATP binding);GO:0005634(nucleus);GO:0005737(cytoplasm);GO:0006464(cellular protein modification process);GO:0006468(protein phosphorylation);GO:0016301(kinase activity);G…	NA	K08824	EC:2.7.11.22	cyclin dependent kinase like 3 [Source:HGNC Symbol;Acc:HGNC:15483]	0.1204
chr19	45079288	45305284	+	ENSG00000007047	MARK4	ENST00000262891;ENST00000300843;ENST00000620044;ENST00000590909;ENST00000588533;ENST00000588621;ENST00000590897	GO:0000082(G1/S transition of mitotic cell cycle);GO:0000086(G2/M transition of mitotic cell cycle);GO:0000166(nucleotide binding);GO:0000226(microtubule cytoskeleton organization);GO:0000930(gamma-tubulin complex);GO:0001578(microtubule bundle formation);GO:0004672(protein kinase activity);GO:0004674(protein serine/threonine kinase activity);GO:0005515(protein binding);GO:0005524(ATP binding);GO…	NA	K08798	EC:2.7.11.1	microtubule affinity regulating kinase 4 [Source:HGNC Symbol;Acc:HGNC:13538]	3.31929
chr19	17933015	17943991	+	ENSG00000007080	CCDC124	ENST00000445755;ENST00000602080;ENST00000597436;ENST00000596123	GO:0003723(RNA binding);GO:0005737(cytoplasm);GO:0005815(microtubule organizing center);GO:0005829(cytosol);GO:0005856(cytoskeleton);GO:0005886(plasma membrane);GO:0007049(cell cycle);GO:0030496(midbody);GO:0051301(cell division);GO:0051301(cell division)	NA	NA	NA	coiled-coil domain containing 124 [Source:HGNC Symbol;Acc:HGNC:25171]	66.4546
chr17	2593210	2685615	+	ENSG00000007168	PAFAH1B1	ENST00000397195;ENST00000675621;ENST00000676353;ENST00000675202;ENST00000675764;ENST00000674608;ENST00000571289;ENST00000675331;ENST00000676456;ENST00000609078;ENST00000574468;ENST00000571495;ENST00000675574;ENST00000675084;ENST00000610190;ENST00000574213	GO:0000086(G2/M transition of mitotic cell cycle);GO:0000132(establishment of mitotic spindle orientation);GO:0000226(microtubule cytoskeleton organization);GO:0000235(astral microtubule);GO:0000776(kinetochore);GO:0001667(ameboidal-type cell migration);GO:0001675(acrosome assembly);GO:0001764(neuron migration);GO:0001961(positive regulation of cytokine-mediated signaling pathway);GO:0005515(prot…	00565(Ether lipid metabolism);00565(Ether lipid metabolism)	NA	NA	platelet activating factor acetylhydrolase 1b regulatory subunit 1 [Source:HGNC Symbol;Acc:HGNC:8574]	5.98985
chr17	28614446	28645454	-	ENSG00000007202	KIAA0100	ENST00000389003;ENST00000583860;ENST00000580395;ENST00000582417;ENST00000581064;ENST00000580882;ENST00000577417;ENST00000577580;ENST00000579253;ENST00000582901	GO:0005515(protein binding);GO:0005576(extracellular region);GO:0005576(extracellular region)	NA	NA	NA	KIAA0100 [Source:HGNC Symbol;Acc:HGNC:28960]	28.3899
chr17	9910609	10198551	-	ENSG00000007237	GAS7	ENST00000323816	GO:0005515(protein binding);GO:0005737(cytoplasm);GO:0005856(cytoskeleton);GO:0005884(actin filament);GO:0005886(plasma membrane);GO:0007275(multicellular organism development);GO:0007399(nervous system development);GO:0008092(cytoskeletal protein binding);GO:0030041(actin filament polymerization);GO:0030154(cell differentiation);GO:0030182(neuron differentiation);GO:0048812(neuron projection mor…	NA	K18618	NA	growth arrest specific 7 [Source:HGNC Symbol;Acc:HGNC:4169]	0.00677953
chr19	45162928	45178237	-	ENSG00000007255	TRAPPC6A	ENST00000006275;ENST00000588062;ENST00000585934;ENST00000592647;ENST00000587818	GO:0000139(Golgi membrane);GO:0005515(protein binding);GO:0005783(endoplasmic reticulum);GO:0005794(Golgi apparatus);GO:0005801(cis-Golgi network);GO:0005802(trans-Golgi network);GO:0005829(cytosol);GO:0006888(endoplasmic reticulum to Golgi vesicle-mediated transport);GO:0016192(vesicle-mediated transport);GO:0030008(TRAPP complex);GO:0043087(regulation of GTPase activity);GO:0043473(pigmentation…	NA	K20304	NA	trafficking protein particle complex 6A [Source:HGNC Symbol;Acc:HGNC:23069]	8.38541
chr17	63938554	63972918	-	ENSG00000007314	SCN4A	ENST00000435607	GO:0001518(voltage-gated sodium channel complex);GO:0005216(ion channel activity);GO:0005244(voltage-gated ion channel activity);GO:0005248(voltage-gated sodium channel activity);GO:0005261(cation channel activity);GO:0005272(sodium channel activity);GO:0005515(protein binding);GO:0005886(plasma membrane);GO:0005887(integral component of plasma membrane);GO:0006811(ion transport);GO:0006814(sodiu…	NA	K04837	NA	sodium voltage-gated channel alpha subunit 4 [Source:HGNC Symbol;Acc:HGNC:10591]	0.0237388
chr1	112523514	112620825	-	ENSG00000007341	ST7L	ENST00000358039;ENST00000361846;ENST00000480988;ENST00000498197;ENST00000477682;ENST00000490067;ENST00000497457;ENST00000343210;ENST00000369666;ENST00000463235;ENST00000497235;ENST00000369664;ENST00000479436;ENST00000470519;ENST00000477332;ENST00000473206;ENST00000485753;ENST00000470683	GO:0005515(protein binding);GO:0016020(membrane);GO:0016021(integral component of membrane);GO:0030308(negative regulation of cell growth);GO:0030308(negative regulation of cell growth)	NA	NA	NA	suppression of tumorigenicity 7 like [Source:HGNC Symbol;Acc:HGNC:18441]	2.43252
chr11	31784779	31817961	-	ENSG00000007372	PAX6	ENST00000606377;ENST00000640368;ENST00000419022;ENST00000643871;ENST00000640610;ENST00000379109;ENST00000639916;ENST00000379107;ENST00000639409;ENST00000640975;ENST00000474783;ENST00000470027;ENST00000640287;ENST00000533333;ENST00000471303;ENST00000639950;ENST00000640038;ENST00000524853;ENST00000640872;ENST00000638913;ENST00000530373;ENST00000639054;ENST00000638762;ENST00000639943;ENST00000640172…	GO:0000122(negative regulation of transcription by RNA polymerase II);GO:0000132(establishment of mitotic spindle orientation);GO:0000790(nuclear chromatin);GO:0000976(transcription regulatory region sequence-specific DNA binding);GO:0000978(RNA polymerase II cis-regulatory region sequence-specific DNA binding);GO:0000979(RNA polymerase II core promoter sequence-specific DNA binding);GO:0000981(D…	04550(Signaling pathways regulating pluripotency of stem cells);04950(Maturity onset diabetes of the young);04950(Maturity onset diabetes of the young)	NA	NA	paired box 6 [Source:HGNC Symbol;Acc:HGNC:8620]	0.644002
chr16	784974	788397	-	ENSG00000007376	RPUSD1	ENST00000561734;ENST00000007264;ENST00000567114;ENST00000569601;ENST00000567283;ENST00000562070;ENST00000565503;ENST00000563560	GO:0000455(enzyme-directed rRNA pseudouridine synthesis);GO:0001522(pseudouridine synthesis);GO:0003674(molecular_function);GO:0003723(RNA binding);GO:0005575(cellular_component);GO:0008150(biological_process);GO:0009451(RNA modification);GO:0009982(pseudouridine synthase activity);GO:0009982(pseudouridine synthase activity)	NA	NA	NA	RNA pseudouridine synthase domain containing 1 [Source:HGNC Symbol;Acc:HGNC:14173]	14.3202
chr16	58059	76355	-	ENSG00000007384	RHBDF1	ENST00000262316;ENST00000486045;ENST00000493647;ENST00000482904;ENST00000487201	GO:0000139(Golgi membrane);GO:0004252(serine-type endopeptidase activity);GO:0005515(protein binding);GO:0005783(endoplasmic reticulum);GO:0005789(endoplasmic reticulum membrane);GO:0005794(Golgi apparatus);GO:0006508(proteolysis);GO:0008283(cell population proliferation);GO:0015031(protein transport);GO:0016020(membrane);GO:0016021(integral component of membrane);GO:0016477(cell migration);GO:00…	NA	NA	NA	rhomboid 5 homolog 1 [Source:HGNC Symbol;Acc:HGNC:20561]	3.29837
chr16	188969	229463	-	ENSG00000007392	LUC7L	ENST00000426094;ENST00000337351;ENST00000397783;ENST00000629543;ENST00000468732;ENST00000429378;ENST00000293872;ENST00000490762;ENST00000464711;ENST00000397780;ENST00000419516;ENST00000495349;ENST00000418978;ENST00000443357;ENST00000469109;ENST00000467552	GO:0003729(mRNA binding);GO:0005515(protein binding);GO:0005685(U1 snRNP);GO:0006376(mRNA splice site selection);GO:0042802(identical protein binding);GO:0045843(negative regulation of striated muscle tissue development);GO:0050733(RS domain binding);GO:0071004(U2-type prespliceosome);GO:0071004(U2-type prespliceosome)	NA	NA	NA	LUC7 like [Source:HGNC Symbol;Acc:HGNC:6723]	2.88529
chr3	50362799	50504244	-	ENSG00000007402	CACNA2D2	ENST00000266039;ENST00000487413	GO:0005244(voltage-gated ion channel activity);GO:0005245(voltage-gated calcium channel activity);GO:0005262(calcium channel activity);GO:0005886(plasma membrane);GO:0005891(voltage-gated calcium channel complex);GO:0006811(ion transport);GO:0006816(calcium ion transport);GO:0007528(neuromuscular junction development);GO:0016020(membrane);GO:0016021(integral component of membrane);GO:0034765(regu…	04010(MAPK signaling pathway);04260(Cardiac muscle contraction);04261(Adrenergic signaling in cardiomyocytes);04921(Oxytocin signaling pathway);05410(Hypertrophic cardiomyopathy (HCM));05412(Arrhythmogenic right ventricular cardiomyopathy (ARVC));05414(Dilated cardiomyopathy (DCM));05414(Dilated cardiomyopathy (DCM))	K04859	NA	calcium voltage-gated channel auxiliary subunit alpha2delta 2 [Source:HGNC Symbol;Acc:HGNC:1400]	0.222605
chr16	1333638	1349441	+	ENSG00000007516	BAIAP3	ENST00000565665;ENST00000426824;ENST00000628027;ENST00000568198;ENST00000561602;ENST00000564213;ENST00000567203;ENST00000566389	GO:0000149(SNARE binding);GO:0001956(positive regulation of neurotransmitter secretion);GO:0005509(calcium ion binding);GO:0005515(protein binding);GO:0005543(phospholipid binding);GO:0005737(cytoplasm);GO:0005768(endosome);GO:0005794(Golgi apparatus);GO:0005829(cytosol);GO:0005886(plasma membrane);GO:0006887(exocytosis);GO:0007186(G protein-coupled receptor signaling pathway);GO:0016020(membrane…	05202(Transcriptional misregulation in cancer);05202(Transcriptional misregulation in cancer)	K15621	NA	BAI1 associated protein 3 [Source:HGNC Symbol;Acc:HGNC:948]	1.57476
chr16	1349240	1351878	-	ENSG00000007520	TSR3	ENST00000007390;ENST00000566296	GO:0000154(rRNA modification);GO:0000455(enzyme-directed rRNA pseudouridine synthesis);GO:0005737(cytoplasm);GO:0005829(cytosol);GO:0006364(rRNA processing);GO:0016740(transferase activity);GO:0030490(maturation of SSU-rRNA);GO:0042254(ribosome biogenesis);GO:1904047(S-adenosyl-L-methionine binding);GO:1904047(S-adenosyl-L-methionine binding)	NA	K09140	NA	TSR3 ribosome maturation factor [Source:HGNC Symbol;Acc:HGNC:14175]	25.0513
chr16	566995	584109	+	ENSG00000007541	PIGQ	ENST00000439574;ENST00000321878;ENST00000422307;ENST00000026218;ENST00000470411;ENST00000443147;ENST00000636005;ENST00000637468;ENST00000638143;ENST00000537901;ENST00000635935;ENST00000480424;ENST00000540241;ENST00000476438;ENST00000634341	GO:0000506(glycosylphosphatidylinositol-N-acetylglucosaminyltransferase (GPI-GnT) complex);GO:0005789(endoplasmic reticulum membrane);GO:0005975(carbohydrate metabolic process);GO:0006506(GPI anchor biosynthetic process);GO:0016020(membrane);GO:0016021(integral component of membrane);GO:0016254(preassembly of GPI anchor in ER membrane);GO:0016740(transferase activity);GO:0016757(transferase activ…	00563(Glycosylphosphatidylinositol (GPI)-anchor biosynthesis);00563(Glycosylphosphatidylinositol (GPI)-anchor biosynthesis)	K03860	NA	phosphatidylinositol glycan anchor biosynthesis class Q [Source:HGNC Symbol;Acc:HGNC:14135]	3.68689
chr16	1612337	1677908	+	ENSG00000007545	CRAMP1	ENST00000674071;ENST00000397412;ENST00000293925;ENST00000498594;ENST00000415022;ENST00000466562;ENST00000467286;ENST00000468839	GO:0003677(DNA binding);GO:0003682(chromatin binding);GO:0005634(nucleus);GO:0005634(nucleus)	NA	NA	NA	cramped chromatin regulator homolog 1 [Source:HGNC Symbol;Acc:HGNC:14122]	3.48829
chr6	35473597	35497079	-	ENSG00000007866	TEAD3	ENST00000338863;ENST00000639578	GO:0000790(nuclear chromatin);GO:0000978(RNA polymerase II cis-regulatory region sequence-specific DNA binding);GO:0000981(DNA-binding transcription factor activity, RNA polymerase II-specific);GO:0001085(RNA polymerase II transcription factor binding);GO:0001228(DNA-binding transcription activator activity, RNA polymerase II-specific);GO:0003677(DNA binding);GO:0003700(DNA-binding transcription …	04390(Hippo signaling pathway);04392(Hippo signaling pathway - multiple species);04392(Hippo signaling pathway - multiple species)	K09448	NA	TEA domain transcription factor 3 [Source:HGNC Symbol;Acc:HGNC:11716]	5.48532
chr1	6634168	6701924	-	ENSG00000007923	DNAJC11	ENST00000465508;ENST00000377577;ENST00000472414;ENST00000426784;ENST00000473993;ENST00000485073;ENST00000460594;ENST00000465911	GO:0001401(SAM complex);GO:0005515(protein binding);GO:0005739(mitochondrion);GO:0005741(mitochondrial outer membrane);GO:0007007(inner mitochondrial membrane organization);GO:0016020(membrane);GO:0042407(cristae formation);GO:0061617(MICOS complex);GO:0140275(MIB complex);GO:0140275(MIB complex)	NA	K09531	NA	DnaJ heat shock protein family (Hsp40) member C11 [Source:HGNC Symbol;Acc:HGNC:25570]	29.075
chr6	16129086	16148248	+	ENSG00000007944	MYLIP	ENST00000356840;ENST00000349606	GO:0000209(protein polyubiquitination);GO:0004842(ubiquitin-protein transferase activity);GO:0005515(protein binding);GO:0005737(cytoplasm);GO:0005829(cytosol);GO:0005856(cytoskeleton);GO:0005886(plasma membrane);GO:0006511(ubiquitin-dependent protein catabolic process);GO:0007399(nervous system development);GO:0008092(cytoskeletal protein binding);GO:0010977(negative regulation of neuron project…	04979(Cholesterol metabolism);04979(Cholesterol metabolism)	K10637	EC:2.3.2.27	myosin regulatory light chain interacting protein [Source:HGNC Symbol;Acc:HGNC:21155]	1.55708
chr1	23506438	23531233	-	ENSG00000007968	E2F2	ENST00000361729;ENST00000487237	GO:0000122(negative regulation of transcription by RNA polymerase II);GO:0000790(nuclear chromatin);GO:0000977(RNA polymerase II regulatory region sequence-specific DNA binding);GO:0000981(DNA-binding transcription factor activity, RNA polymerase II-specific);GO:0000987(cis-regulatory region sequence-specific DNA binding);GO:0001228(DNA-binding transcription activator activity, RNA polymerase II-…	01522(Endocrine resistance);04110(Cell cycle);04218(Cellular senescence);04934(Cushing syndrome);05160(Hepatitis C);05161(Hepatitis B);05163(Human cytomegalovirus infection);05166(Human T-cell leukemia virus 1 infection);05167(Kaposi sarcoma-associated herpesvirus infection);05169(Epstein-Barr virus infection);05200(Pathways in cancer);05206(MicroRNAs in cancer);05212(Pancreatic cancer);05214(Gli…	K09389	NA	E2F transcription factor 2 [Source:HGNC Symbol;Acc:HGNC:3114]	1.40097
chr6	170535120	170553307	-	ENSG00000008018	PSMB1	ENST00000262193;ENST00000462957	GO:0000165(MAPK cascade);GO:0000209(protein polyubiquitination);GO:0000502(proteasome complex);GO:0002223(stimulatory C-type lectin receptor signaling pathway);GO:0002479(antigen processing and presentation of exogenous peptide antigen via MHC class I, TAP-dependent);GO:0004175(endopeptidase activity);GO:0004298(threonine-type endopeptidase activity);GO:0005515(protein binding);GO:0005576(extrace…	03050(Proteasome);03050(Proteasome)	NA	NA	proteasome 20S subunit beta 1 [Source:HGNC Symbol;Acc:HGNC:9537]	59.1338
chr6	15246069	15522042	+	ENSG00000008083	JARID2	ENST00000341776;ENST00000397311	GO:0000122(negative regulation of transcription by RNA polymerase II);GO:0000977(RNA polymerase II regulatory region sequence-specific DNA binding);GO:0001227(DNA-binding transcription repressor activity, RNA polymerase II-specific);GO:0001889(liver development);GO:0003677(DNA binding);GO:0003682(chromatin binding);GO:0005634(nucleus);GO:0005654(nucleoplasm);GO:0005739(mitochondrion);GO:0006325(c…	04550(Signaling pathways regulating pluripotency of stem cells);04550(Signaling pathways regulating pluripotency of stem cells)	K11478	NA	jumonji and AT-rich interaction domain containing 2 [Source:HGNC Symbol;Acc:HGNC:6196]	1.44799
X	18425583	18653629	+	ENSG00000008086	CDKL5	ENST00000623535;ENST00000674046;ENST00000623610	GO:0000166(nucleotide binding);GO:0001764(neuron migration);GO:0004672(protein kinase activity);GO:0004674(protein serine/threonine kinase activity);GO:0004693(cyclin-dependent protein serine/threonine kinase activity);GO:0005515(protein binding);GO:0005524(ATP binding);GO:0005634(nucleus);GO:0005737(cytoplasm);GO:0005813(centrosome);GO:0005815(microtubule organizing center);GO:0005856(cytoskelet…	NA	K08824	EC:2.7.11.22	cyclin dependent kinase like 5 [Source:HGNC Symbol;Acc:HGNC:11411]	0.683048
chr1	1702379	1724357	-	ENSG00000008128	CDK11A	ENST00000404249;ENST00000378638;ENST00000509982;ENST00000357760;ENST00000358779;ENST00000378633;ENST00000460465;ENST00000478901;ENST00000468397;ENST00000491311;ENST00000495016;ENST00000464748;ENST00000489300;ENST00000492390;ENST00000474916;ENST00000479362;ENST00000498810;ENST00000401096	GO:0000166(nucleotide binding);GO:0000278(mitotic cell cycle);GO:0001558(regulation of cell growth);GO:0004672(protein kinase activity);GO:0004674(protein serine/threonine kinase activity);GO:0004693(cyclin-dependent protein serine/threonine kinase activity);GO:0005524(ATP binding);GO:0005634(nucleus);GO:0005737(cytoplasm);GO:0006355(regulation of transcription, DNA-templated);GO:0006468(protein …	NA	K08818	EC:2.7.11.22	cyclin dependent kinase 11A [Source:HGNC Symbol;Acc:HGNC:1730]	6.9729
chr1	1751232	1780457	-	ENSG00000008130	NADK	ENST00000341426;ENST00000341991;ENST00000378625;ENST00000342348;ENST00000498806;ENST00000469045;ENST00000480499;ENST00000497747;ENST00000477235;ENST00000497615;ENST00000497186;ENST00000492845;ENST00000492768;ENST00000460602;ENST00000464373	GO:0000166(nucleotide binding);GO:0003951(NAD+ kinase activity);GO:0005515(protein binding);GO:0005524(ATP binding);GO:0005829(cytosol);GO:0006741(NADP biosynthetic process);GO:0016301(kinase activity);GO:0016310(phosphorylation);GO:0016740(transferase activity);GO:0019674(NAD metabolic process);GO:0035774(positive regulation of insulin secretion involved in cellular response to glucose stimulus)…	00760(Nicotinate and nicotinamide metabolism);00760(Nicotinate and nicotinamide metabolism)	K00858	EC:2.7.1.23	NAD kinase [Source:HGNC Symbol;Acc:HGNC:29831]	23.754
chr7	6161776	6272644	-	ENSG00000008256	CYTH3	ENST00000350796;ENST00000465320;ENST00000495176;ENST00000466543;ENST00000491641;ENST00000478541;ENST00000481329;ENST00000482460	GO:0000139(Golgi membrane);GO:0001726(ruffle);GO:0005085(guanyl-nucleotide exchange factor activity);GO:0005086(ARF guanyl-nucleotide exchange factor activity);GO:0005515(protein binding);GO:0005547(phosphatidylinositol-3,4,5-trisphosphate binding);GO:0005654(nucleoplasm);GO:0005737(cytoplasm);GO:0005829(cytosol);GO:0005886(plasma membrane);GO:0005912(adherens junction);GO:0005923(bicellular tigh…	04072(Phospholipase D signaling pathway);04144(Endocytosis);04144(Endocytosis)	K18441	NA	cytohesin 3 [Source:HGNC Symbol;Acc:HGNC:9504]	9.79778
chr7	87934143	88202889	+	ENSG00000008277	ADAM22	ENST00000398204;ENST00000412441	GO:0004222(metalloendopeptidase activity);GO:0005178(integrin binding);GO:0005515(protein binding);GO:0005886(plasma membrane);GO:0006508(proteolysis);GO:0007155(cell adhesion);GO:0007162(negative regulation of cell adhesion);GO:0007417(central nervous system development);GO:0008237(metallopeptidase activity);GO:0008344(adult locomotory behavior);GO:0014037(Schwann cell differentiation);GO:001602…	NA	K16068	EC:3.4.24.-	ADAM metallopeptidase domain 22 [Source:HGNC Symbol;Acc:HGNC:201]	0.183592
chr7	106090503	106112576	-	ENSG00000008282	SYPL1	ENST00000455385;ENST00000011473;ENST00000464029;ENST00000470347;ENST00000460770	GO:0005515(protein binding);GO:0005887(integral component of plasma membrane);GO:0007268(chemical synaptic transmission);GO:0008021(synaptic vesicle);GO:0016020(membrane);GO:0016021(integral component of membrane);GO:0017075(syntaxin-1 binding);GO:0030141(secretory granule);GO:0030659(cytoplasmic vesicle membrane);GO:0030672(synaptic vesicle membrane);GO:0031410(cytoplasmic vesicle);GO:0042470(me…	NA	NA	NA	synaptophysin like 1 [Source:HGNC Symbol;Acc:HGNC:11507]	40.173
chr17	63432304	63446354	-	ENSG00000008283	CYB561	ENST00000392975;ENST00000360793;ENST00000584031;ENST00000392976;ENST00000582297;ENST00000581573;ENST00000585153;ENST00000581163;ENST00000582997;ENST00000582143;ENST00000577368;ENST00000578072;ENST00000583478;ENST00000580592	GO:0000293(ferric-chelate reductase activity);GO:0005515(protein binding);GO:0005765(lysosomal membrane);GO:0016020(membrane);GO:0016021(integral component of membrane);GO:0016491(oxidoreductase activity);GO:0022900(electron transport chain);GO:0030658(transport vesicle membrane);GO:0031410(cytoplasmic vesicle);GO:0046872(metal ion binding);GO:0055114(oxidation-reduction process);GO:0055114(oxida…	NA	K08360	EC:7.2.1.3	cytochrome b561 [Source:HGNC Symbol;Acc:HGNC:2571]	16.9726
chr17	50962174	51120868	-	ENSG00000008294	SPAG9	ENST00000262013;ENST00000510283;ENST00000357122;ENST00000506500;ENST00000511312;ENST00000513906;ENST00000514613;ENST00000505173;ENST00000514205;ENST00000506483;ENST00000513827;ENST00000515685;ENST00000513547;ENST00000576492;ENST00000511987;ENST00000502329	GO:0000187(activation of MAPK activity);GO:0001669(acrosomal vesicle);GO:0005078(MAP-kinase scaffold activity);GO:0005515(protein binding);GO:0005737(cytoplasm);GO:0005764(lysosome);GO:0005765(lysosomal membrane);GO:0005829(cytosol);GO:0007257(activation of JUN kinase activity);GO:0008432(JUN kinase binding);GO:0016020(membrane);GO:0016021(integral component of membrane);GO:0016192(vesicle-mediat…	NA	K20317	NA	sperm associated antigen 9 [Source:HGNC Symbol;Acc:HGNC:14524]	24.129
chr3	48636463	48662886	-	ENSG00000008300	CELSR3	ENST00000164024;ENST00000461362;ENST00000498057;ENST00000470999	GO:0001764(neuron migration);GO:0001932(regulation of protein phosphorylation);GO:0004888(transmembrane signaling receptor activity);GO:0004930(G protein-coupled receptor activity);GO:0005509(calcium ion binding);GO:0005515(protein binding);GO:0005886(plasma membrane);GO:0007155(cell adhesion);GO:0007156(homophilic cell adhesion via plasma membrane adhesion molecules);GO:0007165(signal transducti…	NA	K04602	NA	cadherin EGF LAG seven-pass G-type receptor 3 [Source:HGNC Symbol;Acc:HGNC:3230]	0.670948
chr7	122073549	122144255	-	ENSG00000008311	AASS	ENST00000417368	GO:0003824(catalytic activity);GO:0004753(saccharopine dehydrogenase activity);GO:0005737(cytoplasm);GO:0005739(mitochondrion);GO:0005759(mitochondrial matrix);GO:0006554(lysine catabolic process);GO:0008152(metabolic process);GO:0016491(oxidoreductase activity);GO:0019477(L-lysine catabolic process);GO:0019878(lysine biosynthetic process via aminoadipic acid);GO:0033512(L-lysine catabolic proces…	00310(Lysine degradation)	K14157	1.5.1.9;EC:1.5.1.8	aminoadipate-semialdehyde synthase [Source:HGNC Symbol;Acc:HGNC:17366]	0.123252
chr12	6310436	6328506	+	ENSG00000008323	PLEKHG6	ENST00000536531;ENST00000396988;ENST00000535616	GO:0000922(spindle pole);GO:0005085(guanyl-nucleotide exchange factor activity);GO:0005096(GTPase activator activity);GO:0005515(protein binding);GO:0005737(cytoplasm);GO:0005813(centrosome);GO:0005819(spindle);GO:0005856(cytoskeleton);GO:0005902(microvillus);GO:0030054(cell junction);GO:0032154(cleavage furrow);GO:0042995(cell projection);GO:0043547(positive regulation of GTPase activity);GO:004…	NA	NA	NA	pleckstrin homology and RhoGEF domain containing G6 [Source:HGNC Symbol;Acc:HGNC:25562]	0.367785
chr3	42581840	42596934	+	ENSG00000008324	SS18L2	ENST00000447630;ENST00000011691;ENST00000474941	GO:0003713(transcription coactivator activity);GO:0005515(protein binding);GO:0005634(nucleus);GO:0045893(positive regulation of transcription, DNA-templated);GO:0045944(positive regulation of transcription by RNA polymerase II);GO:0050775(positive regulation of dendrite morphogenesis);GO:1903508(positive regulation of nucleic acid-templated transcription);GO:1903508(positive regulation of nuclei…	NA	NA	NA	SS18 like 2 [Source:HGNC Symbol;Acc:HGNC:15593]	1.9772
chr19	4343527	4360086	+	ENSG00000008382	MPND	ENST00000262966;ENST00000359935;ENST00000599840;ENST00000594716;ENST00000596722;ENST00000601877;ENST00000594162	GO:0003713(transcription coactivator activity);GO:0004843(thiol-dependent ubiquitin-specific protease activity);GO:0005515(protein binding);GO:0006338(chromatin remodeling);GO:0006508(proteolysis);GO:0008233(peptidase activity);GO:0008237(metallopeptidase activity);GO:0016787(hydrolase activity);GO:0042393(histone binding);GO:0045944(positive regulation of transcription by RNA polymerase II);GO:0…	NA	NA	NA	MPN domain containing [Source:HGNC Symbol;Acc:HGNC:25934]	6.10566
chr12	16347142	16609259	+	ENSG00000008394	MGST1	ENST00000534835;ENST00000543076;ENST00000396210;ENST00000539036;ENST00000537878;ENST00000542256;ENST00000539708;ENST00000535309;ENST00000540056;ENST00000396209;ENST00000540126;ENST00000538885;ENST00000396207;ENST00000538857;ENST00000535624;ENST00000624056;ENST00000359720	GO:0004364(glutathione transferase activity);GO:0004602(glutathione peroxidase activity);GO:0005515(protein binding);GO:0005634(nucleus);GO:0005739(mitochondrion);GO:0005741(mitochondrial outer membrane);GO:0005778(peroxisomal membrane);GO:0005783(endoplasmic reticulum);GO:0005789(endoplasmic reticulum membrane);GO:0005886(plasma membrane);GO:0006805(xenobiotic metabolic process);GO:0010243(respo…	00480(Glutathione metabolism);00980(Metabolism of xenobiotics by cytochrome P450);00982(Drug metabolism - cytochrome P450);00983(Drug metabolism - other enzymes);01524(Platinum drug resistance);05200(Pathways in cancer);05204(Chemical carcinogenesis);05225(Hepatocellular carcinoma);05418(Fluid shear stress and atherosclerosis);05418(Fluid shear stress and atherosclerosis)	K00799	EC:2.5.1.18	microsomal glutathione S-transferase 1 [Source:HGNC Symbol;Acc:HGNC:7061]	15.0751
chr12	106991364	107093549	-	ENSG00000008405	CRY1	ENST00000008527;ENST00000552790;ENST00000549356;ENST00000546722	GO:0000122(negative regulation of transcription by RNA polymerase II);GO:0000166(nucleotide binding);GO:0003677(DNA binding);GO:0003690(double-stranded DNA binding);GO:0005515(protein binding);GO:0005634(nucleus);GO:0005737(cytoplasm);GO:0005739(mitochondrion);GO:0006094(gluconeogenesis);GO:0006975(DNA damage induced protein phosphorylation);GO:0007623(circadian rhythm);GO:0008134(transcription f…	04710(Circadian rhythm);04710(Circadian rhythm)	NA	NA	cryptochrome circadian regulator 1 [Source:HGNC Symbol;Acc:HGNC:2384]	6.75912
chr19	12995608	13098796	+	ENSG00000008441	NFIX	ENST00000397661;ENST00000592199;ENST00000587760;ENST00000585575;ENST00000360105;ENST00000676441;ENST00000587260	GO:0000122(negative regulation of transcription by RNA polymerase II);GO:0000790(nuclear chromatin);GO:0000981(DNA-binding transcription factor activity, RNA polymerase II-specific);GO:0003677(DNA binding);GO:0003700(DNA-binding transcription factor activity);GO:0005515(protein binding);GO:0005634(nucleus);GO:0005654(nucleoplasm);GO:0006260(DNA replication);GO:0006355(regulation of transcription,…	NA	K09171	NA	nuclear factor I X [Source:HGNC Symbol;Acc:HGNC:7788]	15.4711
chr8	133454848	133571940	-	ENSG00000008513	ST3GAL1	ENST00000522652;ENST00000399640;ENST00000521180;ENST00000648219;ENST00000523854;ENST00000522204;ENST00000523855;ENST00000519435;ENST00000518298;ENST00000520020;ENST00000522873;ENST00000521627;ENST00000522285	GO:0000139(Golgi membrane);GO:0003836(beta-galactoside (CMP) alpha-2,3-sialyltransferase activity);GO:0005576(extracellular region);GO:0005794(Golgi apparatus);GO:0006054(N-acetylneuraminate metabolic process);GO:0006464(cellular protein modification process);GO:0006468(protein phosphorylation);GO:0006486(protein glycosylation);GO:0006487(protein N-linked glycosylation);GO:0008373(sialyltransfera…	00512(Mucin type O-glycan biosynthesis);00533(Glycosaminoglycan biosynthesis - keratan sulfate);00603(Glycosphingolipid biosynthesis - globo and isoglobo series);00604(Glycosphingolipid biosynthesis - ganglio series);00604(Glycosphingolipid biosynthesis - ganglio series)	K00780	EC:2.4.99.4	ST3 beta-galactoside alpha-2,3-sialyltransferase 1 [Source:HGNC Symbol;Acc:HGNC:10862]	41.7997
chr16	3046561	3060726	+	ENSG00000008516	MMP25	ENST00000336577	GO:0004222(metalloendopeptidase activity);GO:0005515(protein binding);GO:0005576(extracellular region);GO:0005886(plasma membrane);GO:0006508(proteolysis);GO:0006954(inflammatory response);GO:0008233(peptidase activity);GO:0008237(metallopeptidase activity);GO:0008270(zinc ion binding);GO:0016020(membrane);GO:0016021(integral component of membrane);GO:0016787(hydrolase activity);GO:0030198(extrac…	04928(Parathyroid hormone synthesis, secretion and action)	K08003	EC:3.4.24.-	matrix metallopeptidase 25 [Source:HGNC Symbol;Acc:HGNC:14246]	0.053748
chr16	3065297	3082192	+	ENSG00000008517	IL32	ENST00000325568;ENST00000532086;ENST00000526464;ENST00000008180;ENST00000396890;ENST00000525643;ENST00000675975;ENST00000525377;ENST00000548476;ENST00000525003	GO:0005125(cytokine activity);GO:0005515(protein binding);GO:0005576(extracellular region);GO:0005615(extracellular space);GO:0005829(cytosol);GO:0006952(defense response);GO:0006955(immune response);GO:0007155(cell adhesion);GO:0016020(membrane);GO:0019221(cytokine-mediated signaling pathway);GO:0019221(cytokine-mediated signaling pathway)	04060(Cytokine-cytokine receptor interaction);04060(Cytokine-cytokine receptor interaction)	NA	NA	interleukin 32 [Source:HGNC Symbol;Acc:HGNC:16830]	1.73094
chr16	2088708	2135898	-	ENSG00000008710	PKD1	ENST00000262304;ENST00000423118;ENST00000472577;ENST00000562425;ENST00000567355;ENST00000472659;ENST00000568796;ENST00000486339;ENST00000483731;ENST00000566784;ENST00000471603;ENST00000469851;ENST00000483814;ENST00000474088;ENST00000564865;ENST00000564890;ENST00000469241	GO:0000139(Golgi membrane);GO:0001502(cartilage condensation);GO:0001568(blood vessel development);GO:0001701(in utero embryonic development);GO:0001822(kidney development);GO:0001889(liver development);GO:0001892(embryonic placenta development);GO:0002133(polycystin complex);GO:0005261(cation channel activity);GO:0005262(calcium channel activity);GO:0005515(protein binding);GO:0005634(nucleus);G…	NA	K04985	NA	polycystin 1, transient receptor potential channel interacting [Source:HGNC Symbol;Acc:HGNC:9008]	1.21176
chr22	50600793	50613981	+	ENSG00000008735	MAPK8IP2	ENST00000329492;ENST00000008876	GO:0001540(amyloid-beta binding);GO:0001662(behavioral fear response);GO:0005078(MAP-kinase scaffold activity);GO:0005198(structural molecule activity);GO:0005515(protein binding);GO:0005737(cytoplasm);GO:0007172(signal complex assembly);GO:0007254(JNK cascade);GO:0007617(mating behavior);GO:0010469(regulation of signaling receptor activity);GO:0014069(postsynaptic density);GO:0019894(kinesin bin…	04010(MAPK signaling pathway);04010(MAPK signaling pathway)	K04435	NA	mitogen-activated protein kinase 8 interacting protein 2 [Source:HGNC Symbol;Acc:HGNC:6883]	0.806262
chr17	40019097	40061215	-	ENSG00000008838	MED24	ENST00000394126;ENST00000356271;ENST00000394128;ENST00000394127;ENST00000579364;ENST00000422942;ENST00000501516;ENST00000470126;ENST00000492176;ENST00000580720;ENST00000580885;ENST00000580921;ENST00000584782;ENST00000495586;ENST00000584077;ENST00000577488;ENST00000428757;ENST00000580008;ENST00000581054;ENST00000580302	GO:0000151(ubiquitin ligase complex);GO:0003712(transcription coregulator activity);GO:0003713(transcription coactivator activity);GO:0004402(histone acetyltransferase activity);GO:0005515(protein binding);GO:0005634(nucleus);GO:0005654(nucleoplasm);GO:0006366(transcription by RNA polymerase II);GO:0006367(transcription initiation from RNA polymerase II promoter);GO:0016567(protein ubiquitination…	04919(Thyroid hormone signaling pathway);04919(Thyroid hormone signaling pathway)	K15167	NA	mediator complex subunit 24 [Source:HGNC Symbol;Acc:HGNC:22963]	8.19953
chr8	22987417	23020199	+	ENSG00000008853	RHOBTB2	ENST00000251822;ENST00000517528;ENST00000519210	GO:0000166(nucleotide binding);GO:0003924(GTPase activity);GO:0005515(protein binding);GO:0005525(GTP binding);GO:0005737(cytoplasm);GO:0005829(cytosol);GO:0005856(cytoskeleton);GO:0005886(plasma membrane);GO:0005938(cell cortex);GO:0007015(actin filament organization);GO:0007264(small GTPase mediated signal transduction);GO:0008360(regulation of cell shape);GO:0019901(protein kinase binding);GO:…	04120(Ubiquitin mediated proteolysis);04120(Ubiquitin mediated proteolysis)	K07868	NA	Rho related BTB domain containing 2 [Source:HGNC Symbol;Acc:HGNC:18756]	4.47932
chr2	36968383	37084372	-	ENSG00000008869	HEATR5B	ENST00000425467;ENST00000233099;ENST00000471051;ENST00000467978;ENST00000478810	GO:0005515(protein binding);GO:0005829(cytosol);GO:0006897(endocytosis);GO:0008104(protein localization);GO:0016020(membrane);GO:0030139(endocytic vesicle);GO:0042147(retrograde transport, endosome to Golgi);GO:0042147(retrograde transport, endosome to Golgi)	NA	NA	NA	HEAT repeat containing 5B [Source:HGNC Symbol;Acc:HGNC:29273]	3.66415
chr3	169966635	169998373	+	ENSG00000008952	SEC62	ENST00000461933;ENST00000337002;ENST00000480708;ENST00000487736;ENST00000469515;ENST00000481435;ENST00000497277;ENST00000469890;ENST00000470355	GO:0005783(endoplasmic reticulum);GO:0005789(endoplasmic reticulum membrane);GO:0005791(rough endoplasmic reticulum);GO:0005829(cytosol);GO:0006613(cotranslational protein targeting to membrane);GO:0006620(posttranslational protein targeting to endoplasmic reticulum membrane);GO:0015031(protein transport);GO:0016020(membrane);GO:0016021(integral component of membrane);GO:0030176(integral componen…	03060(Protein export);04141(Protein processing in endoplasmic reticulum);04141(Protein processing in endoplasmic reticulum)	K12275	NA	SEC62 homolog, preprotein translocation factor [Source:HGNC Symbol;Acc:HGNC:11846]	11.6298
chr8	56067295	56074581	-	ENSG00000008988	RPS20	ENST00000519807;ENST00000524349;ENST00000009589;ENST00000523936;ENST00000521289;ENST00000518875;ENST00000519369	GO:0000184(nuclear-transcribed mRNA catabolic process, nonsense-mediated decay);GO:0003723(RNA binding);GO:0003735(structural constituent of ribosome);GO:0005515(protein binding);GO:0005654(nucleoplasm);GO:0005737(cytoplasm);GO:0005829(cytosol);GO:0005840(ribosome);GO:0006412(translation);GO:0006413(translational initiation);GO:0006614(SRP-dependent cotranslational protein targeting to membrane);…	03010(Ribosome);03010(Ribosome)	K02969	NA	ribosomal protein S20 [Source:HGNC Symbol;Acc:HGNC:10405]	43.5006
chr1	114716913	114758676	-	ENSG00000009307	CSDE1	ENST00000339438;ENST00000610726;ENST00000358528;ENST00000530886;ENST00000369530;ENST00000483407;ENST00000483030;ENST00000530784;ENST00000534389;ENST00000525970;ENST00000533818;ENST00000524652	GO:0003676(nucleic acid binding);GO:0003723(RNA binding);GO:0005515(protein binding);GO:0005737(cytoplasm);GO:0005794(Golgi apparatus);GO:0005829(cytosol);GO:0005886(plasma membrane);GO:0008584(male gonad development);GO:0010494(cytoplasmic stress granule);GO:0034063(stress granule assembly);GO:0070937(CRD-mediated mRNA stability complex);GO:0070966(nuclear-transcribed mRNA catabolic process, no-…	NA	NA	NA	cold shock domain containing E1 [Source:HGNC Symbol;Acc:HGNC:29905]	112.742
chr7	157138916	157269370	+	ENSG00000009335	UBE3C	ENST00000611269;ENST00000348165;ENST00000389103;ENST00000430750;ENST00000469336;ENST00000470408;ENST00000497368;ENST00000494532;ENST00000474153	GO:0000209(protein polyubiquitination);GO:0000502(proteasome complex);GO:0004842(ubiquitin-protein transferase activity);GO:0005515(protein binding);GO:0005634(nucleus);GO:0006511(ubiquitin-dependent protein catabolic process);GO:0016567(protein ubiquitination);GO:0016740(transferase activity);GO:0061630(ubiquitin protein ligase activity);GO:0061631(ubiquitin conjugating enzyme activity);GO:00616…	04120(Ubiquitin mediated proteolysis);04120(Ubiquitin mediated proteolysis)	K10589	EC:2.3.2.26	ubiquitin protein ligase E3C [Source:HGNC Symbol;Acc:HGNC:16803]	18.9486
chr6	111299028	111483715	-	ENSG00000009413	REV3L	ENST00000462119;ENST00000434009;ENST00000422377;ENST00000492520;ENST00000467500;ENST00000470871;ENST00000460981;ENST00000494858	GO:0000166(nucleotide binding);GO:0000724(double-strand break repair via homologous recombination);GO:0003676(nucleic acid binding);GO:0003677(DNA binding);GO:0003887(DNA-directed DNA polymerase activity);GO:0005515(protein binding);GO:0005634(nucleus);GO:0005654(nucleoplasm);GO:0005730(nucleolus);GO:0006260(DNA replication);GO:0006261(DNA-dependent DNA replication);GO:0006281(DNA repair);GO:0006…	01524(Platinum drug resistance);03460(Fanconi anemia pathway);03460(Fanconi anemia pathway)	K02350	EC:2.7.7.7	REV3 like, DNA directed polymerase zeta catalytic subunit [Source:HGNC Symbol;Acc:HGNC:9968]	1.40769
X	124375903	124963817	-	ENSG00000009694	TENM1	ENST00000422452	GO:0005576(extracellular region);GO:0005634(nucleus);GO:0005737(cytoplasm);GO:0005783(endoplasmic reticulum);GO:0005794(Golgi apparatus);GO:0005856(cytoskeleton);GO:0005886(plasma membrane);GO:0005887(integral component of plasma membrane);GO:0006359(regulation of transcription by RNA polymerase III);GO:0006955(immune response);GO:0007157(heterophilic cell-cell adhesion via plasma membrane cell a…	NA	NA	NA	teneurin transmembrane protein 1 [Source:HGNC Symbol;Acc:HGNC:8117]	0.00611463
chr1	27725961	27763116	+	ENSG00000009780	FAM76A	ENST00000373954;ENST00000530324;ENST00000373949;ENST00000446647	GO:0005654(nucleoplasm);GO:0005654(nucleoplasm)	NA	NA	NA	family with sequence similarity 76 member A [Source:HGNC Symbol;Acc:HGNC:28530]	1.24631
chr14	77274956	77320883	-	ENSG00000009830	POMT2	ENST00000261534;ENST00000554767;ENST00000452340;ENST00000556446;ENST00000556171;ENST00000555134;ENST00000554564;ENST00000553880;ENST00000556404;ENST00000556851;ENST00000556326;ENST00000555675;ENST00000556880;ENST00000555788	GO:0000030(mannosyltransferase activity);GO:0004169(dolichyl-phosphate-mannose-protein mannosyltransferase activity);GO:0005783(endoplasmic reticulum);GO:0005789(endoplasmic reticulum membrane);GO:0006486(protein glycosylation);GO:0006493(protein O-linked glycosylation);GO:0016020(membrane);GO:0016021(integral component of membrane);GO:0016740(transferase activity);GO:0016757(transferase activity…	00514(Other types of O-glycan biosynthesis);00515(Mannose type O-glycan biosynthesis);00515(Mannose type O-glycan biosynthesis)	K00728	EC:2.4.1.109	protein O-mannosyltransferase 2 [Source:HGNC Symbol;Acc:HGNC:19743]	1.92462
chr6	142147162	142224685	+	ENSG00000009844	VTA1	ENST00000620996;ENST00000367630;ENST00000491881	GO:0005515(protein binding);GO:0005654(nucleoplasm);GO:0005737(cytoplasm);GO:0005768(endosome);GO:0005771(multivesicular body);GO:0005829(cytosol);GO:0008022(protein C-terminus binding);GO:0010008(endosome membrane);GO:0015031(protein transport);GO:0016020(membrane);GO:0016197(endosomal transport);GO:0016236(macroautophagy);GO:0019058(viral life cycle);GO:0032511(late endosome to vacuole transpor…	04144(Endocytosis);04144(Endocytosis)	K12199	NA	vesicle trafficking 1 [Source:HGNC Symbol;Acc:HGNC:20954]	7.09464
chr7	73593194	73624543	-	ENSG00000009950	MLXIPL	ENST00000434326	GO:0000122(negative regulation of transcription by RNA polymerase II);GO:0000790(nuclear chromatin);GO:0000978(RNA polymerase II cis-regulatory region sequence-specific DNA binding);GO:0000981(DNA-binding transcription factor activity, RNA polymerase II-specific);GO:0001227(DNA-binding transcription repressor activity, RNA polymerase II-specific);GO:0003677(DNA binding);GO:0003700(DNA-binding tra…	04931(Insulin resistance);04932(Non-alcoholic fatty liver disease (NAFLD))	K09113	NA	MLX interacting protein like [Source:HGNC Symbol;Acc:HGNC:12744]	0.00906508
chr7	73440406	73522293	-	ENSG00000009954	BAZ1B	ENST00000339594;ENST00000404251;ENST00000466844	GO:0000166(nucleotide binding);GO:0000793(condensed chromosome);GO:0004713(protein tyrosine kinase activity);GO:0004715(non-membrane spanning protein tyrosine kinase activity);GO:0005515(protein binding);GO:0005524(ATP binding);GO:0005634(nucleus);GO:0005654(nucleoplasm);GO:0005721(pericentric heterochromatin);GO:0006333(chromatin assembly or disassembly);GO:0006338(chromatin remodeling);GO:00063…	NA	NA	NA	bromodomain adjacent to zinc finger domain 1B [Source:HGNC Symbol;Acc:HGNC:961]	34.5052
chr6	13621498	13711835	-	ENSG00000010017	RANBP9	ENST00000011619;ENST00000469916	GO:0000151(ubiquitin ligase complex);GO:0000165(MAPK cascade);GO:0005515(protein binding);GO:0005634(nucleus);GO:0005737(cytoplasm);GO:0005829(cytosol);GO:0005875(microtubule associated complex);GO:0005886(plasma membrane);GO:0007010(cytoskeleton organization);GO:0007020(microtubule nucleation);GO:0007166(cell surface receptor signaling pathway);GO:0007411(axon guidance);GO:0008536(Ran GTPase bin…	NA	NA	NA	RAN binding protein 9 [Source:HGNC Symbol;Acc:HGNC:13727]	16.9483
chr1	231337104	231355023	+	ENSG00000010072	SPRTN	ENST00000391858;ENST00000008440;ENST00000295050;ENST00000492437;ENST00000366644;ENST00000469904	GO:0003677(DNA binding);GO:0005515(protein binding);GO:0005634(nucleus);GO:0005654(nucleoplasm);GO:0005694(chromosome);GO:0006281(DNA repair);GO:0006974(cellular response to DNA damage stimulus);GO:0009411(response to UV);GO:0016607(nuclear speck);GO:0019985(translesion synthesis);GO:0031398(positive regulation of protein ubiquitination);GO:0031593(polyubiquitin modification-dependent protein bin…	NA	NA	NA	SprT-like N-terminal domain [Source:HGNC Symbol;Acc:HGNC:25356]	2.9266
chr1	171781660	171814023	+	ENSG00000010165	EEF1AKNMT	ENST00000361735;ENST00000485629;ENST00000362019;ENST00000367737;ENST00000478330;ENST00000466643	GO:0003824(catalytic activity);GO:0005515(protein binding);GO:0008152(metabolic process);GO:0008168(methyltransferase activity);GO:0016740(transferase activity);GO:0032259(methylation);GO:0032259(methylation)	NA	NA	NA	eEF1A lysine and N-terminal methyltransferase [Source:HGNC Symbol;Acc:HGNC:24248]	54.3583
chr12	4562204	4615302	+	ENSG00000010219	DYRK4	ENST00000543431;ENST00000540757;ENST00000545571;ENST00000536137;ENST00000541024;ENST00000544671;ENST00000544050	GO:0000166(nucleotide binding);GO:0004672(protein kinase activity);GO:0004674(protein serine/threonine kinase activity);GO:0004712(protein serine/threonine/tyrosine kinase activity);GO:0004713(protein tyrosine kinase activity);GO:0005515(protein binding);GO:0005524(ATP binding);GO:0005634(nucleus);GO:0005737(cytoplasm);GO:0005856(cytoskeleton);GO:0006468(protein phosphorylation);GO:0016301(kinase…	NA	K18669	EC:2.7.12.1	dual specificity tyrosine phosphorylation regulated kinase 4 [Source:HGNC Symbol;Acc:HGNC:3095]	1.09795
chr17	32350117	32381886	+	ENSG00000010244	ZNF207	ENST00000394670;ENST00000321233;ENST00000394673;ENST00000579634;ENST00000577324;ENST00000579416;ENST00000582705;ENST00000584696;ENST00000579810	GO:0000070(mitotic sister chromatid segregation);GO:0000775(chromosome, centromeric region);GO:0000776(kinetochore);GO:0000777(condensed chromosome kinetochore);GO:0001578(microtubule bundle formation);GO:0003676(nucleic acid binding);GO:0003677(DNA binding);GO:0003700(DNA-binding transcription factor activity);GO:0003723(RNA binding);GO:0005515(protein binding);GO:0005634(nucleus);GO:0005654(nuc…	NA	NA	NA	zinc finger protein 207 [Source:HGNC Symbol;Acc:HGNC:12998]	8.12271
chr3	48599002	48610976	-	ENSG00000010256	UQCRC1	ENST00000471189;ENST00000203407;ENST00000480561;ENST00000460105;ENST00000472438;ENST00000412343;ENST00000467690;ENST00000493806	GO:0003824(catalytic activity);GO:0005515(protein binding);GO:0005739(mitochondrion);GO:0005743(mitochondrial inner membrane);GO:0005746(mitochondrial respirasome);GO:0005750(mitochondrial respiratory chain complex III);GO:0005829(cytosol);GO:0006119(oxidative phosphorylation);GO:0006122(mitochondrial electron transport, ubiquinol to cytochrome c);GO:0008121(ubiquinol-cytochrome-c reductase activ…	00190(Oxidative phosphorylation);04260(Cardiac muscle contraction);04714(Thermogenesis);04932(Non-alcoholic fatty liver disease (NAFLD));05010(Alzheimer disease);05012(Parkinson disease);05016(Huntington disease);05016(Huntington disease)	K00414	NA	ubiquinol-cytochrome c reductase core protein 1 [Source:HGNC Symbol;Acc:HGNC:12585]	100.607
chr7	38178222	38230671	+	ENSG00000010270	STARD3NL	ENST00000009041;ENST00000434197;ENST00000471550;ENST00000396013;ENST00000453225	GO:0005515(protein binding);GO:0005765(lysosomal membrane);GO:0005768(endosome);GO:0005789(endoplasmic reticulum membrane);GO:0005829(cytosol);GO:0006700(C21-steroid hormone biosynthetic process);GO:0010008(endosome membrane);GO:0015485(cholesterol binding);GO:0016020(membrane);GO:0016021(integral component of membrane);GO:0031902(late endosome membrane);GO:0042803(protein homodimerization activi…	NA	NA	NA	STARD3 N-terminal like [Source:HGNC Symbol;Acc:HGNC:19169]	6.20676
chr12	6199715	6238271	+	ENSG00000010278	CD9	ENST00000645368;ENST00000610354;ENST00000546073;ENST00000009180;ENST00000538418;ENST00000645565;ENST00000540891	GO:0002576(platelet degranulation);GO:0005178(integrin binding);GO:0005515(protein binding);GO:0005576(extracellular region);GO:0005615(extracellular space);GO:0005886(plasma membrane);GO:0005887(integral component of plasma membrane);GO:0005925(focal adhesion);GO:0007155(cell adhesion);GO:0007338(single fertilization);GO:0007342(fusion of sperm to egg plasma membrane involved in single fertiliza…	04640(Hematopoietic cell lineage);04640(Hematopoietic cell lineage)	NA	NA	CD9 molecule [Source:HGNC Symbol;Acc:HGNC:1709]	24.3653
chr12	6493356	6531955	+	ENSG00000010292	NCAPD2	ENST00000541399;ENST00000539714;ENST00000536538;ENST00000382457;ENST00000539084;ENST00000315579;ENST00000545732;ENST00000536090;ENST00000542492;ENST00000535804;ENST00000539885	GO:0000228(nuclear chromosome);GO:0000278(mitotic cell cycle);GO:0000779(condensed chromosome, centromeric region);GO:0000793(condensed chromosome);GO:0000796(condensin complex);GO:0000797(condensin core heterodimer);GO:0000799(nuclear condensin complex);GO:0003682(chromatin binding);GO:0005515(protein binding);GO:0005634(nucleus);GO:0005654(nucleoplasm);GO:0005694(chromosome);GO:0005737(cytoplas…	NA	K06677	NA	non-SMC condensin I complex subunit D2 [Source:HGNC Symbol;Acc:HGNC:24305]	13.8349
chr12	6538375	6556083	-	ENSG00000010295	IFFO1	ENST00000472558;ENST00000488007;ENST00000396830	GO:0005882(intermediate filament);GO:0005882(intermediate filament)	NA	NA	NA	intermediate filament family orphan 1 [Source:HGNC Symbol;Acc:HGNC:24970]	0.679344
chr19	45668221	45683722	+	ENSG00000010310	GIPR	ENST00000590918;ENST00000591322;ENST00000591224	GO:0002029(desensitization of G protein-coupled receptor signaling pathway);GO:0004888(transmembrane signaling receptor activity);GO:0004930(G protein-coupled receptor activity);GO:0005515(protein binding);GO:0005886(plasma membrane);GO:0006091(generation of precursor metabolites and energy);GO:0007165(signal transduction);GO:0007166(cell surface receptor signaling pathway);GO:0007186(G protein-c…	04024(cAMP signaling pathway);04080(Neuroactive ligand-receptor interaction);04080(Neuroactive ligand-receptor interaction)	K04580	NA	gastric inhibitory polypeptide receptor [Source:HGNC Symbol;Acc:HGNC:4271]	0.24782
chr3	52410660	52423641	+	ENSG00000010318	PHF7	ENST00000327906;ENST00000473145;ENST00000347025;ENST00000465863;ENST00000459935	GO:0005515(protein binding);GO:0005634(nucleus);GO:0005654(nucleoplasm);GO:0005794(Golgi apparatus);GO:0005829(cytosol);GO:0005886(plasma membrane);GO:0016607(nuclear speck);GO:0046872(metal ion binding);GO:0046872(metal ion binding)	NA	NA	NA	PHD finger protein 7 [Source:HGNC Symbol;Acc:HGNC:18458]	0.85523
chr3	52433035	52445103	-	ENSG00000010319	SEMA3G	ENST00000231721	GO:0001755(neural crest cell migration);GO:0005102(signaling receptor binding);GO:0005515(protein binding);GO:0005576(extracellular region);GO:0005615(extracellular space);GO:0005887(integral component of plasma membrane);GO:0007411(axon guidance);GO:0030215(semaphorin receptor binding);GO:0030335(positive regulation of cell migration);GO:0030517(negative regulation of axon extension);GO:0045499(…	04360(Axon guidance)	K06840	NA	semaphorin 3G [Source:HGNC Symbol;Acc:HGNC:30400]	0.0230834
chr3	52455118	52493068	+	ENSG00000010322	NISCH	ENST00000345716;ENST00000488380;ENST00000420808;ENST00000489895;ENST00000481211;ENST00000474188;ENST00000485765;ENST00000460759;ENST00000467594	GO:0005178(integrin binding);GO:0005515(protein binding);GO:0005737(cytoplasm);GO:0005768(endosome);GO:0005769(early endosome);GO:0005829(cytosol);GO:0005886(plasma membrane);GO:0006006(glucose metabolic process);GO:0006915(apoptotic process);GO:0008217(regulation of blood pressure);GO:0016020(membrane);GO:0016601(Rac protein signal transduction);GO:0019901(protein kinase binding);GO:0030036(acti…	NA	NA	NA	nischarin [Source:HGNC Symbol;Acc:HGNC:18006]	6.74519
chr19	49806866	49817376	-	ENSG00000010361	FUZ	ENST00000313777;ENST00000525130;ENST00000529634;ENST00000533418;ENST00000525370;ENST00000377092;ENST00000534138;ENST00000531017;ENST00000527585;ENST00000525800;ENST00000527111	GO:0001736(establishment of planar polarity);GO:0001843(neural tube closure);GO:0001942(hair follicle development);GO:0005515(protein binding);GO:0005737(cytoplasm);GO:0005856(cytoskeleton);GO:0007275(multicellular organism development);GO:0008285(negative regulation of cell population proliferation);GO:0008589(regulation of smoothened signaling pathway);GO:0010172(embryonic body morphogenesis);G…	NA	K22861	NA	fuzzy planar cell polarity protein [Source:HGNC Symbol;Acc:HGNC:26219]	3.64447
X	149476988	149521096	-	ENSG00000010404	IDS	ENST00000340855;ENST00000370441;ENST00000466323;ENST00000464251;ENST00000466019;ENST00000428056	GO:0003824(catalytic activity);GO:0004423(iduronate-2-sulfatase activity);GO:0005509(calcium ion binding);GO:0005764(lysosome);GO:0006027(glycosaminoglycan catabolic process);GO:0008484(sulfuric ester hydrolase activity);GO:0016787(hydrolase activity);GO:0030207(chondroitin sulfate catabolic process);GO:0043202(lysosomal lumen);GO:0046872(metal ion binding);GO:0046872(metal ion binding)	00531(Glycosaminoglycan degradation);04142(Lysosome);04142(Lysosome)	NA	NA	iduronate 2-sulfatase [Source:HGNC Symbol;Acc:HGNC:5389]	10.9927
chr9	33750466	33799231	+	ENSG00000010438	PRSS3	ENST00000342836;ENST00000361005;ENST00000468152;ENST00000429677;ENST00000379405;ENST00000495682	GO:0004252(serine-type endopeptidase activity);GO:0005509(calcium ion binding);GO:0005515(protein binding);GO:0005576(extracellular region);GO:0005615(extracellular space);GO:0006508(proteolysis);GO:0007586(digestion);GO:0008233(peptidase activity);GO:0008236(serine-type peptidase activity);GO:0009235(cobalamin metabolic process);GO:0016787(hydrolase activity);GO:0019730(antimicrobial humoral res…	04080(Neuroactive ligand-receptor interaction);04972(Pancreatic secretion);04974(Protein digestion and absorption);05164(Influenza A);05164(Influenza A)	K01312	EC:3.4.21.4	serine protease 3 [Source:HGNC Symbol;Acc:HGNC:9486]	149.314
chr16	3222325	3236221	-	ENSG00000010539	ZNF200	ENST00000414144;ENST00000431561;ENST00000396870;ENST00000575285;ENST00000575948;ENST00000575630	GO:0003674(molecular_function);GO:0003676(nucleic acid binding);GO:0005515(protein binding);GO:0005634(nucleus);GO:0008150(biological_process);GO:0046872(metal ion binding);GO:0046872(metal ion binding)	05168(Herpes simplex virus 1 infection);05168(Herpes simplex virus 1 infection)	K09228	NA	zinc finger protein 200 [Source:HGNC Symbol;Acc:HGNC:12993]	1.17919
chr12	6873569	6914241	+	ENSG00000010626	LRRC23	ENST00000433346;ENST00000007969;ENST00000622489;ENST00000451681;ENST00000428946;ENST00000486401;ENST00000429740	GO:0003674(molecular_function);GO:0005515(protein binding);GO:0005575(cellular_component);GO:0005737(cytoplasm);GO:0005829(cytosol);GO:0008150(biological_process);GO:0008150(biological_process)	NA	NA	NA	leucine rich repeat containing 23 [Source:HGNC Symbol;Acc:HGNC:19138]	2.03993
chr1	41027200	41242154	-	ENSG00000010803	SCMH1	ENST00000397174;ENST00000402904;ENST00000361191;ENST00000361705;ENST00000397171;ENST00000326197;ENST00000372595;ENST00000337495;ENST00000372596;ENST00000372597;ENST00000472037;ENST00000460215;ENST00000489421;ENST00000488592	GO:0003682(chromatin binding);GO:0005515(protein binding);GO:0005634(nucleus);GO:0005654(nucleoplasm);GO:0006338(chromatin remodeling);GO:0006355(regulation of transcription, DNA-templated);GO:0007275(multicellular organism development);GO:0007283(spermatogenesis);GO:0009952(anterior/posterior pattern specification);GO:0010369(chromocenter);GO:0016458(gene silencing);GO:0042393(histone binding);G…	NA	K11461	NA	Scm polycomb group protein homolog 1 [Source:HGNC Symbol;Acc:HGNC:19003]	8.68689
chr6	111660332	111873452	-	ENSG00000010810	FYN	ENST00000368682;ENST00000354650;ENST00000467921;ENST00000471959;ENST00000496864;ENST00000495935;ENST00000467899;ENST00000495927;ENST00000518295;ENST00000523238;ENST00000521361	GO:0000165(MAPK cascade);GO:0000166(nucleotide binding);GO:0000304(response to singlet oxygen);GO:0001664(G protein-coupled receptor binding);GO:0001764(neuron migration);GO:0002223(stimulatory C-type lectin receptor signaling pathway);GO:0002250(adaptive immune response);GO:0002376(immune system process);GO:0003015(heart process);GO:0004672(protein kinase activity);GO:0004713(protein tyrosine ki…	04071(Sphingolipid signaling pathway);04072(Phospholipase D signaling pathway);04360(Axon guidance);04380(Osteoclast differentiation);04510(Focal adhesion);04520(Adherens junction);04611(Platelet activation);04650(Natural killer cell mediated cytotoxicity);04660(T cell receptor signaling pathway);04664(Fc epsilon RI signaling pathway);04725(Cholinergic synapse);05020(Prion diseases);05130(Pathoge…	NA	NA	FYN proto-oncogene, Src family tyrosine kinase [Source:HGNC Symbol;Acc:HGNC:4037]	2.76893
chr6	142751469	142956698	-	ENSG00000010818	HIVEP2	ENST00000012134;ENST00000367603;ENST00000367604	GO:0003676(nucleic acid binding);GO:0003677(DNA binding);GO:0005634(nucleus);GO:0005654(nucleoplasm);GO:0046872(metal ion binding);GO:0046872(metal ion binding)	NA	K09239	NA	HIVEP zinc finger 2 [Source:HGNC Symbol;Acc:HGNC:4921]	4.05299
chr1	23743155	23762059	+	ENSG00000011007	ELOA	ENST00000418390;ENST00000613537;ENST00000609199	GO:0003746(translation elongation factor activity);GO:0005515(protein binding);GO:0005615(extracellular space);GO:0005634(nucleus);GO:0005654(nucleoplasm);GO:0006357(regulation of transcription by RNA polymerase II);GO:0006366(transcription by RNA polymerase II);GO:0006368(transcription elongation from RNA polymerase II promoter);GO:0006414(translational elongation);GO:0070449(elongin complex);GO…	NA	K15076	NA	elongin A [Source:HGNC Symbol;Acc:HGNC:11620]	19.0313
chr1	23791145	23795539	+	ENSG00000011009	LYPLA2	ENST00000374514;ENST00000420982;ENST00000495365;ENST00000374502;ENST00000421070;ENST00000374501;ENST00000472213	GO:0002084(protein depalmitoylation);GO:0004622(lysophospholipase activity);GO:0005515(protein binding);GO:0005737(cytoplasm);GO:0005795(Golgi stack);GO:0005829(cytosol);GO:0006629(lipid metabolic process);GO:0006631(fatty acid metabolic process);GO:0007411(axon guidance);GO:0008474(palmitoyl-(protein) hydrolase activity);GO:0016787(hydrolase activity);GO:0045296(cadherin binding);GO:0046464(acyl…	00564(Glycerophospholipid metabolism);00564(Glycerophospholipid metabolism)	NA	NA	lysophospholipase 2 [Source:HGNC Symbol;Acc:HGNC:6738]	39.1124
chr1	11806096	11848079	+	ENSG00000011021	CLCN6	ENST00000346436;ENST00000376497;ENST00000400892;ENST00000376492;ENST00000494028	GO:0000166(nucleotide binding);GO:0005247(voltage-gated chloride channel activity);GO:0005524(ATP binding);GO:0005765(lysosomal membrane);GO:0005768(endosome);GO:0006811(ion transport);GO:0006821(chloride transport);GO:0006884(cell volume homeostasis);GO:0007165(signal transduction);GO:0009612(response to mechanical stimulus);GO:0010008(endosome membrane);GO:0015108(chloride transmembrane transpo…	NA	K05015	NA	chloride voltage-gated channel 6 [Source:HGNC Symbol;Acc:HGNC:2024]	2.09857
chr17	62627670	62693597	+	ENSG00000011028	MRC2	ENST00000303375;ENST00000584265;ENST00000583597;ENST00000579432;ENST00000446119	GO:0001649(osteoblast differentiation);GO:0005515(protein binding);GO:0005518(collagen binding);GO:0005925(focal adhesion);GO:0006897(endocytosis);GO:0016020(membrane);GO:0016021(integral component of membrane);GO:0030246(carbohydrate binding);GO:0030574(collagen catabolic process);GO:0038023(signaling receptor activity);GO:0038023(signaling receptor activity)	04145(Phagosome);05152(Tuberculosis);05152(Tuberculosis)	K06560	NA	mannose receptor C type 2 [Source:HGNC Symbol;Acc:HGNC:16875]	8.93262
chr17	51153590	51171744	+	ENSG00000011052	NME1-NME2	ENST00000393193;ENST00000376392;ENST00000555572	GO:0000166(nucleotide binding);GO:0004550(nucleoside diphosphate kinase activity);GO:0005524(ATP binding);GO:0005829(cytosol);GO:0006165(nucleoside diphosphate phosphorylation);GO:0006183(GTP biosynthetic process);GO:0006228(UTP biosynthetic process);GO:0006241(CTP biosynthetic process);GO:0016301(kinase activity);GO:0016310(phosphorylation);GO:0016740(transferase activity);GO:0016740(transferase…	00230(Purine metabolism);00240(Pyrimidine metabolism);00983(Drug metabolism - other enzymes);00983(Drug metabolism - other enzymes)	K00940	EC:2.7.4.6	NME1-NME2 readthrough [Source:HGNC Symbol;Acc:HGNC:33531]	269.305
chr12	3077355	3286564	+	ENSG00000011105	TSPAN9	ENST00000537971;ENST00000444315;ENST00000011898;ENST00000640568;ENST00000407263	GO:0003674(molecular_function);GO:0005886(plasma membrane);GO:0005887(integral component of plasma membrane);GO:0005925(focal adhesion);GO:0008150(biological_process);GO:0016020(membrane);GO:0016021(integral component of membrane);GO:0097197(tetraspanin-enriched microdomain);GO:0097197(tetraspanin-enriched microdomain)	NA	K17350	NA	tetraspanin 9 [Source:HGNC Symbol;Acc:HGNC:21640]	1.38362
chr14	93237550	93333092	-	ENSG00000011114	BTBD7	ENST00000355125;ENST00000334746;ENST00000554565;ENST00000554644;ENST00000298896;ENST00000555525;ENST00000554968	GO:0005515(protein binding);GO:0005634(nucleus);GO:0007275(multicellular organism development);GO:0060693(regulation of branching involved in salivary gland morphogenesis);GO:0061138(morphogenesis of a branching epithelium);GO:0061138(morphogenesis of a branching epithelium)	NA	K10479	NA	BTB domain containing 7 [Source:HGNC Symbol;Acc:HGNC:18269]	5.31305
chr19	3750772	3761692	-	ENSG00000011132	APBA3	ENST00000316757;ENST00000588984;ENST00000590064;ENST00000591678;ENST00000586991;ENST00000592826;ENST00000590238;ENST00000589934	GO:0001540(amyloid-beta binding);GO:0001701(in utero embryonic development);GO:0004857(enzyme inhibitor activity);GO:0005515(protein binding);GO:0005737(cytoplasm);GO:0005886(plasma membrane);GO:0007268(chemical synaptic transmission);GO:0010468(regulation of gene expression);GO:0015031(protein transport);GO:0019899(enzyme binding);GO:0043086(negative regulation of catalytic activity);GO:0043197(…	NA	NA	NA	amyloid beta precursor protein binding family A member 3 [Source:HGNC Symbol;Acc:HGNC:580]	2.89596
chr17	58205441	58219605	-	ENSG00000011143	MKS1	ENST00000393119;ENST00000675753;ENST00000393120;ENST00000583577;ENST00000580127;ENST00000577824;ENST00000585134;ENST00000579358;ENST00000581761;ENST00000581180	GO:0001843(neural tube closure);GO:0003271(smoothened signaling pathway involved in regulation of secondary heart field cardioblast proliferation);GO:0005515(protein binding);GO:0005737(cytoplasm);GO:0005813(centrosome);GO:0005814(centriole);GO:0005815(microtubule organizing center);GO:0005829(cytosol);GO:0005856(cytoskeleton);GO:0005929(cilium);GO:0007368(determination of left/right symmetry);GO…	NA	K19332	NA	MKS transition zone complex subunit 1 [Source:HGNC Symbol;Acc:HGNC:7121]	6.77293
chr3	43690108	43734371	+	ENSG00000011198	ABHD5	ENST00000458276;ENST00000486764;ENST00000649763;ENST00000644371;ENST00000013894;ENST00000646378;ENST00000454293;ENST00000463153	GO:0003841(1-acylglycerol-3-phosphate O-acyltransferase activity);GO:0005515(protein binding);GO:0005737(cytoplasm);GO:0005811(lipid droplet);GO:0005829(cytosol);GO:0006508(proteolysis);GO:0006629(lipid metabolic process);GO:0006631(fatty acid metabolic process);GO:0006654(phosphatidic acid biosynthetic process);GO:0008233(peptidase activity);GO:0008654(phospholipid biosynthetic process);GO:00108…	04923(Regulation of lipolysis in adipocytes);04923(Regulation of lipolysis in adipocytes)	K13699	EC:2.3.1.51	abhydrolase domain containing 5, lysophosphatidic acid acyltransferase [Source:HGNC Symbol;Acc:HGNC:21396]	5.50239
X	8528874	8732137	-	ENSG00000011201	ANOS1	ENST00000262648;ENST00000481896;ENST00000488294	GO:0004867(serine-type endopeptidase inhibitor activity);GO:0005201(extracellular matrix structural constituent);GO:0005515(protein binding);GO:0005576(extracellular region);GO:0005615(extracellular space);GO:0005886(plasma membrane);GO:0006935(chemotaxis);GO:0007155(cell adhesion);GO:0007411(axon guidance);GO:0008201(heparin binding);GO:0008543(fibroblast growth factor receptor signaling pathway…	NA	NA	NA	anosmin 1 [Source:HGNC Symbol;Acc:HGNC:6211]	0.239836
chr19	15380050	15419141	-	ENSG00000011243	AKAP8L	ENST00000397410;ENST00000609519;ENST00000595465;ENST00000594594;ENST00000593845;ENST00000600065;ENST00000595087;ENST00000595879;ENST00000596750;ENST00000594893;ENST00000598292;ENST00000599137;ENST00000597994;ENST00000601147	GO:0000785(chromatin);GO:0003677(DNA binding);GO:0003723(RNA binding);GO:0005515(protein binding);GO:0005521(lamin binding);GO:0005634(nucleus);GO:0005737(cytoplasm);GO:0006397(mRNA processing);GO:0007076(mitotic chromosome condensation);GO:0008380(RNA splicing);GO:0010793(regulation of mRNA export from nucleus);GO:0016032(viral process);GO:0016301(kinase activity);GO:0016310(phosphorylation);GO:…	NA	K15978	NA	A-kinase anchoring protein 8 like [Source:HGNC Symbol;Acc:HGNC:29857]	15.5081
chr17	51177425	51260163	-	ENSG00000011258	MBTD1	ENST00000586178;ENST00000415868;ENST00000405860;ENST00000586898;ENST00000591270;ENST00000593259	GO:0003682(chromatin binding);GO:0005515(protein binding);GO:0005634(nucleus);GO:0006325(chromatin organization);GO:0006355(regulation of transcription, DNA-templated);GO:0008270(zinc ion binding);GO:0035064(methylated histone binding);GO:0042393(histone binding);GO:0045892(negative regulation of transcription, DNA-templated);GO:0046872(metal ion binding);GO:0048706(embryonic skeletal system deve…	NA	NA	NA	mbt domain containing 1 [Source:HGNC Symbol;Acc:HGNC:19866]	2.30919
chr17	51260546	51297936	+	ENSG00000011260	UTP18	ENST00000225298;ENST00000508506;ENST00000579261;ENST00000582150	GO:0003723(RNA binding);GO:0005515(protein binding);GO:0005634(nucleus);GO:0005654(nucleoplasm);GO:0005730(nucleolus);GO:0006364(rRNA processing);GO:0016020(membrane);GO:0016021(integral component of membrane);GO:0031965(nuclear membrane);GO:0032040(small-subunit processome);GO:0034388(Pwp2p-containing subcomplex of 90S preribosome);GO:0034388(Pwp2p-containing subcomplex of 90S preribosome)	03008(Ribosome biogenesis in eukaryotes);03008(Ribosome biogenesis in eukaryotes)	K14553	NA	UTP18 small subunit processome component [Source:HGNC Symbol;Acc:HGNC:24274]	32.7179
chr7	5620047	5781696	-	ENSG00000011275	RNF216	ENST00000389902;ENST00000425013;ENST00000469375;ENST00000416985;ENST00000476345	GO:0005515(protein binding);GO:0005634(nucleus);GO:0005654(nucleoplasm);GO:0005737(cytoplasm);GO:0005829(cytosol);GO:0006915(apoptotic process);GO:0016032(viral process);GO:0016567(protein ubiquitination);GO:0016740(transferase activity);GO:0032480(negative regulation of type I interferon production);GO:0032648(regulation of interferon-beta production);GO:0043161(proteasome-mediated ubiquitin-dep…	NA	K11976	EC:2.3.2.31	ring finger protein 216 [Source:HGNC Symbol;Acc:HGNC:21698]	8.54641
chr17	15999784	16045015	+	ENSG00000011295	TTC19	ENST00000466729;ENST00000475723;ENST00000583704;ENST00000497842;ENST00000261647;ENST00000481107;ENST00000465567;ENST00000470649;ENST00000578103	GO:0000281(mitotic cytokinesis);GO:0005515(protein binding);GO:0005739(mitochondrion);GO:0005743(mitochondrial inner membrane);GO:0005813(centrosome);GO:0007049(cell cycle);GO:0016020(membrane);GO:0030496(midbody);GO:0034551(mitochondrial respiratory chain complex III assembly);GO:0051301(cell division);GO:0055114(oxidation-reduction process);GO:0070469(respirasome);GO:0070469(respirasome)	NA	K18169	NA	tetratricopeptide repeat domain 19 [Source:HGNC Symbol;Acc:HGNC:26006]	5.93661
chr19	797075	812327	+	ENSG00000011304	PTBP1	ENST00000635647;ENST00000676227;ENST00000590887;ENST00000349038;ENST00000586481;ENST00000586944;ENST00000356948;ENST00000394601;ENST00000587094;ENST00000350092;ENST00000592113;ENST00000621737;ENST00000587136;ENST00000592804;ENST00000585932;ENST00000589883;ENST00000585856	GO:0000381(regulation of alternative mRNA splicing, via spliceosome);GO:0000398(mRNA splicing, via spliceosome);GO:0003676(nucleic acid binding);GO:0003723(RNA binding);GO:0003729(mRNA binding);GO:0005515(protein binding);GO:0005634(nucleus);GO:0005654(nucleoplasm);GO:0005730(nucleolus);GO:0006397(mRNA processing);GO:0006417(regulation of translation);GO:0008187(poly-pyrimidine tract binding);GO:…	NA	K13218	NA	polypyrimidine tract binding protein 1 [Source:HGNC Symbol;Acc:HGNC:9583]	52.0575
chr19	38211006	38229714	-	ENSG00000011332	DPF1	ENST00000416611;ENST00000414789;ENST00000355526;ENST00000473716;ENST00000456296;ENST00000472656;ENST00000494031;ENST00000488378;ENST00000438060;ENST00000475938	GO:0000123(histone acetyltransferase complex);GO:0000790(nuclear chromatin);GO:0003676(nucleic acid binding);GO:0004402(histone acetyltransferase activity);GO:0005634(nucleus);GO:0005737(cytoplasm);GO:0006915(apoptotic process);GO:0007399(nervous system development);GO:0008270(zinc ion binding);GO:0016573(histone acetylation);GO:0042393(histone binding);GO:0045892(negative regulation of transcrip…	04714(Thermogenesis);05225(Hepatocellular carcinoma);05225(Hepatocellular carcinoma)	NA	NA	double PHD fingers 1 [Source:HGNC Symbol;Acc:HGNC:20225]	2.22846
chr11	61513714	61581148	-	ENSG00000011347	SYT7	ENST00000539008;ENST00000263846;ENST00000540677;ENST00000539246;ENST00000542670	GO:0000149(SNARE binding);GO:0001778(plasma membrane repair);GO:0001786(phosphatidylserine binding);GO:0005509(calcium ion binding);GO:0005515(protein binding);GO:0005516(calmodulin binding);GO:0005544(calcium-dependent phospholipid binding);GO:0005546(phosphatidylinositol-4,5-bisphosphate binding);GO:0005764(lysosome);GO:0005765(lysosomal membrane);GO:0005777(peroxisome);GO:0005778(peroxisomal m…	NA	NA	NA	synaptotagmin 7 [Source:HGNC Symbol;Acc:HGNC:11514]	0.329802
chr3	45388561	45554726	+	ENSG00000011376	LARS2	ENST00000650792;ENST00000431023;ENST00000645846;ENST00000485461;ENST00000474585	GO:0000166(nucleotide binding);GO:0002161(aminoacyl-tRNA editing activity);GO:0004812(aminoacyl-tRNA ligase activity);GO:0004823(leucine-tRNA ligase activity);GO:0005524(ATP binding);GO:0005739(mitochondrion);GO:0005759(mitochondrial matrix);GO:0006412(translation);GO:0006418(tRNA aminoacylation for protein translation);GO:0006429(leucyl-tRNA aminoacylation);GO:0016874(ligase activity);GO:0032543…	00970(Aminoacyl-tRNA biosynthesis);00970(Aminoacyl-tRNA biosynthesis)	K01869	EC:6.1.1.4	leucyl-tRNA synthetase 2, mitochondrial [Source:HGNC Symbol;Acc:HGNC:17095]	3.81969
chr11	17077730	17207983	-	ENSG00000011405	PIK3C2A	ENST00000531428;ENST00000265970;ENST00000533645;ENST00000532035;ENST00000503729	GO:0000166(nucleotide binding);GO:0005524(ATP binding);GO:0005634(nucleus);GO:0005654(nucleoplasm);GO:0005737(cytoplasm);GO:0005794(Golgi apparatus);GO:0005829(cytosol);GO:0005886(plasma membrane);GO:0005942(phosphatidylinositol 3-kinase complex);GO:0006661(phosphatidylinositol biosynthetic process);GO:0006887(exocytosis);GO:0006897(endocytosis);GO:0007173(epidermal growth factor receptor signali…	00562(Inositol phosphate metabolism);04070(Phosphatidylinositol signaling system);04070(Phosphatidylinositol signaling system)	K00923	EC:2.7.1.154	phosphatidylinositol-4-phosphate 3-kinase catalytic subunit type 2 alpha [Source:HGNC Symbol;Acc:HGNC:8971]	4.62648
chr19	43646095	43670547	-	ENSG00000011422	PLAUR	ENST00000339082;ENST00000593447;ENST00000340093;ENST00000221264;ENST00000595038;ENST00000594364;ENST00000597107;ENST00000593396;ENST00000598875;ENST00000599546;ENST00000601876	GO:0001934(positive regulation of protein phosphorylation);GO:0005102(signaling receptor binding);GO:0005515(protein binding);GO:0005576(extracellular region);GO:0005788(endoplasmic reticulum lumen);GO:0005789(endoplasmic reticulum membrane);GO:0005886(plasma membrane);GO:0005887(integral component of plasma membrane);GO:0005925(focal adhesion);GO:0006935(chemotaxis);GO:0007165(signal transductio…	04610(Complement and coagulation cascades);05205(Proteoglycans in cancer);05205(Proteoglycans in cancer)	K03985	NA	plasminogen activator, urokinase receptor [Source:HGNC Symbol;Acc:HGNC:9053]	8.29838
chr7	36389821	36453791	+	ENSG00000011426	ANLN	ENST00000396068;ENST00000265748;ENST00000441696;ENST00000452877;ENST00000495714;ENST00000446635;ENST00000457743;ENST00000491782	GO:0000281(mitotic cytokinesis);GO:0000915(actomyosin contractile ring assembly);GO:0000921(septin ring assembly);GO:0002244(hematopoietic progenitor cell differentiation);GO:0003779(actin binding);GO:0005634(nucleus);GO:0005654(nucleoplasm);GO:0005737(cytoplasm);GO:0005826(actomyosin contractile ring);GO:0005856(cytoskeleton);GO:0005938(cell cortex);GO:0007049(cell cycle);GO:0007096(regulation o…	NA	K18621	NA	anillin actin binding protein [Source:HGNC Symbol;Acc:HGNC:14082]	36.5023
chr19	15419978	15449956	-	ENSG00000011451	WIZ	ENST00000674001;ENST00000674089;ENST00000263381;ENST00000673675;ENST00000389282;ENST00000545156;ENST00000599910;ENST00000648664;ENST00000600632;ENST00000595214;ENST00000596159	GO:0001226(RNA polymerase II transcription corepressor binding);GO:0003676(nucleic acid binding);GO:0003700(DNA-binding transcription factor activity);GO:0005515(protein binding);GO:0005634(nucleus);GO:0005654(nucleoplasm);GO:0006355(regulation of transcription, DNA-templated);GO:0010571(positive regulation of nuclear cell cycle DNA replication);GO:0030496(midbody);GO:0044877(protein-containing c…	NA	NA	NA	WIZ zinc finger [Source:HGNC Symbol;Acc:HGNC:30917]	7.26743
chr9	122940833	123104866	+	ENSG00000011454	RABGAP1	ENST00000456584;ENST00000373647;ENST00000485090;ENST00000474707;ENST00000480054	GO:0005096(GTPase activator activity);GO:0005515(protein binding);GO:0005737(cytoplasm);GO:0005813(centrosome);GO:0005815(microtubule organizing center);GO:0005829(cytosol);GO:0005856(cytoskeleton);GO:0005875(microtubule associated complex);GO:0006886(intracellular protein transport);GO:0007049(cell cycle);GO:0015631(tubulin binding);GO:0017137(Rab GTPase binding);GO:0043087(regulation of GTPase …	NA	K20284	NA	RAB GTPase activating protein 1 [Source:HGNC Symbol;Acc:HGNC:17155]	4.10789
chr19	45692666	45703989	+	ENSG00000011478	QPCTL	ENST00000012049;ENST00000591606	GO:0000139(Golgi membrane);GO:0005794(Golgi apparatus);GO:0008270(zinc ion binding);GO:0016020(membrane);GO:0016021(integral component of membrane);GO:0016603(glutaminyl-peptide cyclotransferase activity);GO:0016740(transferase activity);GO:0016746(transferase activity, transferring acyl groups);GO:0017186(peptidyl-pyroglutamic acid biosynthetic process, using glutaminyl-peptide cyclotransferase)…	NA	K00683	EC:2.3.2.5	glutaminyl-peptide cyclotransferase like [Source:HGNC Symbol;Acc:HGNC:25952]	5.02206
chr19	46347087	46392981	+	ENSG00000011485	PPP5C	ENST00000012443;ENST00000478046;ENST00000467902;ENST00000527193;ENST00000487483;ENST00000532058;ENST00000486994;ENST00000467502;ENST00000493347;ENST00000595055;ENST00000491003;ENST00000492109;ENST00000525507;ENST00000527623	GO:0000165(MAPK cascade);GO:0000278(mitotic cell cycle);GO:0001933(negative regulation of protein phosphorylation);GO:0001965(G-protein alpha-subunit binding);GO:0003723(RNA binding);GO:0004721(phosphoprotein phosphatase activity);GO:0004722(protein serine/threonine phosphatase activity);GO:0005515(protein binding);GO:0005524(ATP binding);GO:0005634(nucleus);GO:0005654(nucleoplasm);GO:0005737(cyt…	04010(MAPK signaling pathway);04010(MAPK signaling pathway)	NA	NA	protein phosphatase 5 catalytic subunit [Source:HGNC Symbol;Acc:HGNC:9322]	11.9423
chr2	65056366	65087004	+	ENSG00000011523	CEP68	ENST00000377990;ENST00000537589;ENST00000260569;ENST00000497039	GO:0005515(protein binding);GO:0005654(nucleoplasm);GO:0005737(cytoplasm);GO:0005813(centrosome);GO:0005815(microtubule organizing center);GO:0005829(cytosol);GO:0005856(cytoskeleton);GO:0007098(centrosome cycle);GO:0010457(centriole-centriole cohesion);GO:0019901(protein kinase binding);GO:0019904(protein domain specific binding);GO:0030054(cell junction);GO:0033365(protein localization to organ…	NA	K16764	NA	centrosomal protein 68 [Source:HGNC Symbol;Acc:HGNC:29076]	1.57983
chr2	39249266	39437301	-	ENSG00000011566	MAP4K3	ENST00000263881;ENST00000341681;ENST00000479708;ENST00000475457;ENST00000495648;ENST00000497566;ENST00000474502;ENST00000414968;ENST00000484274	GO:0000165(MAPK cascade);GO:0000166(nucleotide binding);GO:0000185(activation of MAPKKK activity);GO:0004672(protein kinase activity);GO:0004674(protein serine/threonine kinase activity);GO:0005515(protein binding);GO:0005524(ATP binding);GO:0006468(protein phosphorylation);GO:0007254(JNK cascade);GO:0008349(MAP kinase kinase kinase kinase activity);GO:0009411(response to UV);GO:0016301(kinase ac…	04010(MAPK signaling pathway);04010(MAPK signaling pathway)	NA	NA	mitogen-activated protein kinase kinase kinase kinase 3 [Source:HGNC Symbol;Acc:HGNC:6865]	9.58568
chr16	21158377	21180616	+	ENSG00000011638	TMEM159	ENST00000573487;ENST00000233047;ENST00000572258;ENST00000261388;ENST00000573688	GO:0005515(protein binding);GO:0005783(endoplasmic reticulum);GO:0005789(endoplasmic reticulum membrane);GO:0005811(lipid droplet);GO:0016020(membrane);GO:0016021(integral component of membrane);GO:0140042(lipid droplet formation);GO:0140042(lipid droplet formation)	NA	NA	NA	transmembrane protein 159 [Source:HGNC Symbol;Acc:HGNC:30136]	2.50269
X	152166234	152451315	-	ENSG00000011677	GABRA3	ENST00000370314	GO:0004888(transmembrane signaling receptor activity);GO:0004890(GABA-A receptor activity);GO:0005216(ion channel activity);GO:0005230(extracellular ligand-gated ion channel activity);GO:0005237(inhibitory extracellular ligand-gated ion channel activity);GO:0005254(chloride channel activity);GO:0005515(protein binding);GO:0005886(plasma membrane);GO:0005887(integral component of plasma membrane);…	04080(Neuroactive ligand-receptor interaction);04723(Retrograde endocannabinoid signaling);04727(GABAergic synapse);04742(Taste transduction);05032(Morphine addiction);05033(Nicotine addiction)	NA	NA	gamma-aminobutyric acid type A receptor subunit alpha3 [Source:HGNC Symbol;Acc:HGNC:4077]	0.0275644
chr17	43044295	43170245	-	ENSG00000012048	BRCA1	ENST00000357654;ENST00000591849;ENST00000491747;ENST00000484087;ENST00000478531;ENST00000472490;ENST00000487825;ENST00000461574;ENST00000354071;ENST00000634433;ENST00000470026;ENST00000652672;ENST00000477152;ENST00000494123;ENST00000473961;ENST00000476777;ENST00000618469	GO:0000151(ubiquitin ligase complex);GO:0000724(double-strand break repair via homologous recombination);GO:0000729(DNA double-strand break processing);GO:0000793(condensed chromosome);GO:0000794(condensed nuclear chromosome);GO:0000800(lateral element);GO:0000976(transcription regulatory region sequence-specific DNA binding);GO:0003677(DNA binding);GO:0003684(damaged DNA binding);GO:0003713(tran…	01524(Platinum drug resistance);03440(Homologous recombination);03460(Fanconi anemia pathway);04120(Ubiquitin mediated proteolysis);04151(PI3K-Akt signaling pathway);05206(MicroRNAs in cancer);05224(Breast cancer);05224(Breast cancer)	NA	NA	BRCA1 DNA repair associated [Source:HGNC Symbol;Acc:HGNC:1100]	2.79984
chr19	45407334	45478828	-	ENSG00000012061	ERCC1	ENST00000300853;ENST00000423698;ENST00000588738;ENST00000340192;ENST00000590701;ENST00000591636;ENST00000589165;ENST00000013807;ENST00000592410;ENST00000592444;ENST00000587888;ENST00000589381;ENST00000592083;ENST00000592905;ENST00000588300	GO:0000014(single-stranded DNA endodeoxyribonuclease activity);GO:0000109(nucleotide-excision repair complex);GO:0000110(nucleotide-excision repair factor 1 complex);GO:0000710(meiotic mismatch repair);GO:0000720(pyrimidine dimer repair by nucleotide-excision repair);GO:0000784(nuclear chromosome, telomeric region);GO:0001094(TFIID-class transcription factor complex binding);GO:0001302(replicativ…	01524(Platinum drug resistance);03420(Nucleotide excision repair);03460(Fanconi anemia pathway);03460(Fanconi anemia pathway)	K10849	NA	ERCC excision repair 1, endonuclease non-catalytic subunit [Source:HGNC Symbol;Acc:HGNC:3433]	9.39671
chr19	35319261	35347361	+	ENSG00000012124	CD22	ENST00000085219;ENST00000613136	GO:0001791(IgM binding);GO:0005102(signaling receptor binding);GO:0005515(protein binding);GO:0005737(cytoplasm);GO:0005769(early endosome);GO:0005886(plasma membrane);GO:0005887(integral component of plasma membrane);GO:0007155(cell adhesion);GO:0009897(external side of plasma membrane);GO:0009986(cell surface);GO:0016020(membrane);GO:0016021(integral component of membrane);GO:0019903(protein ph…	04514(Cell adhesion molecules (CAMs));04640(Hematopoietic cell lineage);04662(B cell receptor signaling pathway);04662(B cell receptor signaling pathway)	NA	NA	CD22 molecule [Source:HGNC Symbol;Acc:HGNC:1643]	0.0857741
chr3	50267558	50277546	+	ENSG00000012171	SEMA3B	ENST00000619119;ENST00000616701;ENST00000433753;ENST00000441915;ENST00000456560;ENST00000434030;ENST00000456210;ENST00000419007;ENST00000416295	GO:0001755(neural crest cell migration);GO:0005515(protein binding);GO:0005576(extracellular region);GO:0005615(extracellular space);GO:0005783(endoplasmic reticulum);GO:0005887(integral component of plasma membrane);GO:0007267(cell-cell signaling);GO:0007411(axon guidance);GO:0030215(semaphorin receptor binding);GO:0030335(positive regulation of cell migration);GO:0045499(chemorepellent activity…	04360(Axon guidance);04360(Axon guidance)	K06840	NA	semaphorin 3B [Source:HGNC Symbol;Acc:HGNC:10724]	3.07301
X	21839617	21885423	+	ENSG00000012174	MBTPS2	ENST00000379484;ENST00000465888;ENST00000365779	GO:0000139(Golgi membrane);GO:0004222(metalloendopeptidase activity);GO:0005515(protein binding);GO:0005737(cytoplasm);GO:0005789(endoplasmic reticulum membrane);GO:0006508(proteolysis);GO:0006629(lipid metabolic process);GO:0008202(steroid metabolic process);GO:0008203(cholesterol metabolic process);GO:0008233(peptidase activity);GO:0008237(metallopeptidase activity);GO:0016020(membrane);GO:0016…	04141(Protein processing in endoplasmic reticulum);04141(Protein processing in endoplasmic reticulum)	K07765	EC:3.4.24.85	membrane bound transcription factor peptidase, site 2 [Source:HGNC Symbol;Acc:HGNC:15455]	4.52229
X	49174802	49186528	-	ENSG00000012211	PRICKLE3	ENST00000599218;ENST00000453382;ENST00000614014;ENST00000432913;ENST00000376310;ENST00000376317;ENST00000611313	GO:0005515(protein binding);GO:0005737(cytoplasm);GO:0005886(plasma membrane);GO:0007275(multicellular organism development);GO:0008150(biological_process);GO:0008270(zinc ion binding);GO:0016020(membrane);GO:0030030(cell projection organization);GO:0046872(metal ion binding);GO:0046872(metal ion binding)	04310(Wnt signaling pathway);04310(Wnt signaling pathway)	NA	NA	prickle planar cell polarity protein 3 [Source:HGNC Symbol;Acc:HGNC:6645]	8.19607
chr3	46435645	46485234	-	ENSG00000012223	LTF	ENST00000231751	GO:0001503(ossification);GO:0001530(lipopolysaccharide binding);GO:0001817(regulation of cytokine production);GO:0001895(retina homeostasis);GO:0002227(innate immune response in mucosa);GO:0002376(immune system process);GO:0003677(DNA binding);GO:0004252(serine-type endopeptidase activity);GO:0004869(cysteine-type endopeptidase inhibitor activity);GO:0005506(iron ion binding);GO:0005515(protein b…	NA	NA	NA	lactotransferrin [Source:HGNC Symbol;Acc:HGNC:6720]	0.0106166
chr8	28600469	28755599	+	ENSG00000012232	EXTL3	ENST00000523149;ENST00000519288;ENST00000220562;ENST00000518223;ENST00000523271	GO:0001888(glucuronyl-galactosyl-proteoglycan 4-alpha-N-acetylglucosaminyltransferase activity);GO:0005515(protein binding);GO:0005783(endoplasmic reticulum);GO:0005789(endoplasmic reticulum membrane);GO:0005794(Golgi apparatus);GO:0006486(protein glycosylation);GO:0015012(heparan sulfate proteoglycan biosynthetic process);GO:0016020(membrane);GO:0016021(integral component of membrane);GO:0016740…	00534(Glycosaminoglycan biosynthesis - heparan sulfate / heparin);00534(Glycosaminoglycan biosynthesis - heparan sulfate / heparin)	K02370	2.4.1.224;EC:2.4.1.223	exostosin like glycosyltransferase 3 [Source:HGNC Symbol;Acc:HGNC:3518]	3.84645
chr6	53267398	53349179	-	ENSG00000012660	ELOVL5	ENST00000370918;ENST00000542638;ENST00000304434;ENST00000486973;ENST00000370913	GO:0005515(protein binding);GO:0005783(endoplasmic reticulum);GO:0005789(endoplasmic reticulum membrane);GO:0006629(lipid metabolic process);GO:0006631(fatty acid metabolic process);GO:0006633(fatty acid biosynthetic process);GO:0006636(unsaturated fatty acid biosynthetic process);GO:0009922(fatty acid elongase activity);GO:0016020(membrane);GO:0016021(integral component of membrane);GO:0016740(t…	00062(Fatty acid elongation);01040(Biosynthesis of unsaturated fatty acids);01040(Biosynthesis of unsaturated fatty acids)	K10244	EC:2.3.1.199	ELOVL fatty acid elongase 5 [Source:HGNC Symbol;Acc:HGNC:21308]	27.6459
chr12	53708517	53727745	-	ENSG00000012822	CALCOCO1	ENST00000550804;ENST00000546443;ENST00000548263;ENST00000549935;ENST00000549613;ENST00000552282;ENST00000547988;ENST00000553154;ENST00000549784;ENST00000547885;ENST00000548431;ENST00000546774	GO:0000790(nuclear chromatin);GO:0000976(transcription regulatory region sequence-specific DNA binding);GO:0000978(RNA polymerase II cis-regulatory region sequence-specific DNA binding);GO:0003682(chromatin binding);GO:0003712(transcription coregulator activity);GO:0003713(transcription coactivator activity);GO:0005515(protein binding);GO:0005634(nucleus);GO:0005737(cytoplasm);GO:0005829(cytosol)…	NA	NA	NA	calcium binding and coiled-coil domain 1 [Source:HGNC Symbol;Acc:HGNC:29306]	1.43949
chr14	93207241	93229215	+	ENSG00000012963	UBR7	ENST00000554232;ENST00000553674;ENST00000013070	GO:0003674(molecular_function);GO:0005737(cytoplasm);GO:0008150(biological_process);GO:0008270(zinc ion binding);GO:0016567(protein ubiquitination);GO:0016740(transferase activity);GO:0046872(metal ion binding);GO:0061630(ubiquitin protein ligase activity);GO:0061630(ubiquitin protein ligase activity)	NA	K11979	EC:2.3.2.27	ubiquitin protein ligase E3 component n-recognin 7 [Source:HGNC Symbol;Acc:HGNC:20344]	26.8131
chr14	50418501	50561126	-	ENSG00000012983	MAP4K5	ENST00000554990;ENST00000013125;ENST00000557124;ENST00000557210;ENST00000557390;ENST00000554066;ENST00000554273	GO:0000166(nucleotide binding);GO:0000185(activation of MAPKKK activity);GO:0004672(protein kinase activity);GO:0004674(protein serine/threonine kinase activity);GO:0005515(protein binding);GO:0005524(ATP binding);GO:0005737(cytoplasm);GO:0006468(protein phosphorylation);GO:0007257(activation of JUN kinase activity);GO:0008349(MAP kinase kinase kinase kinase activity);GO:0016301(kinase activity);…	NA	K08833	EC:2.7.11.1	mitogen-activated protein kinase kinase kinase kinase 5 [Source:HGNC Symbol;Acc:HGNC:6867]	16.9659
chr2	31234152	31269451	+	ENSG00000013016	EHD3	ENST00000322054	GO:0000166(nucleotide binding);GO:0001881(receptor recycling);GO:0003676(nucleic acid binding);GO:0005509(calcium ion binding);GO:0005515(protein binding);GO:0005524(ATP binding);GO:0005525(GTP binding);GO:0005634(nucleus);GO:0005737(cytoplasm);GO:0005768(endosome);GO:0005769(early endosome);GO:0005829(cytosol);GO:0005886(plasma membrane);GO:0005925(focal adhesion);GO:0005929(cilium);GO:0006897(e…	04144(Endocytosis)	K12476	NA	EH domain containing 3 [Source:HGNC Symbol;Acc:HGNC:3244]	3.51382
chr19	39971165	39981764	+	ENSG00000013275	PSMC4	ENST00000157812;ENST00000593455;ENST00000455878;ENST00000601697;ENST00000596386;ENST00000601194	GO:0000165(MAPK cascade);GO:0000166(nucleotide binding);GO:0000209(protein polyubiquitination);GO:0000502(proteasome complex);GO:0001824(blastocyst development);GO:0002223(stimulatory C-type lectin receptor signaling pathway);GO:0002479(antigen processing and presentation of exogenous peptide antigen via MHC class I, TAP-dependent);GO:0005515(protein binding);GO:0005524(ATP binding);GO:0005634(nu…	03050(Proteasome);05169(Epstein-Barr virus infection);05169(Epstein-Barr virus infection)	K03063	NA	proteasome 26S subunit, ATPase 4 [Source:HGNC Symbol;Acc:HGNC:9551]	82.6954
chr4	6575189	6623362	+	ENSG00000013288	MAN2B2	ENST00000285599;ENST00000505907	GO:0003824(catalytic activity);GO:0004559(alpha-mannosidase activity);GO:0005515(protein binding);GO:0005576(extracellular region);GO:0005774(vacuolar membrane);GO:0005975(carbohydrate metabolic process);GO:0006013(mannose metabolic process);GO:0008152(metabolic process);GO:0009313(oligosaccharide catabolic process);GO:0016787(hydrolase activity);GO:0016798(hydrolase activity, acting on glycosyl …	00511(Other glycan degradation);00511(Other glycan degradation)	K12312	EC:3.2.1.24	mannosidase alpha class 2B member 2 [Source:HGNC Symbol;Acc:HGNC:29623]	1.60659
chr3	170418868	170454733	+	ENSG00000013297	CLDN11	ENST00000064724;ENST00000486429;ENST00000489485;ENST00000643053	GO:0005198(structural molecule activity);GO:0005515(protein binding);GO:0005811(lipid droplet);GO:0005883(neurofilament);GO:0005886(plasma membrane);GO:0005923(bicellular tight junction);GO:0007155(cell adhesion);GO:0007283(spermatogenesis);GO:0008366(axon ensheathment);GO:0016020(membrane);GO:0016021(integral component of membrane);GO:0016338(calcium-independent cell-cell adhesion via plasma mem…	04514(Cell adhesion molecules (CAMs));04530(Tight junction);04670(Leukocyte transendothelial migration);05160(Hepatitis C);05160(Hepatitis C)	K06087	NA	claudin 11 [Source:HGNC Symbol;Acc:HGNC:8514]	3.43194
chr17	44319625	44324870	-	ENSG00000013306	SLC25A39	ENST00000225308;ENST00000591006;ENST00000377095;ENST00000590194;ENST00000592372;ENST00000537904;ENST00000588767;ENST00000588315;ENST00000585695;ENST00000585636;ENST00000592857;ENST00000591151;ENST00000585523	GO:0005347(ATP transmembrane transporter activity);GO:0005739(mitochondrion);GO:0005743(mitochondrial inner membrane);GO:0006783(heme biosynthetic process);GO:0015867(ATP transport);GO:0016020(membrane);GO:0016021(integral component of membrane);GO:0055085(transmembrane transport);GO:0055085(transmembrane transport)	NA	K15119	NA	solute carrier family 25 member 39 [Source:HGNC Symbol;Acc:HGNC:24279]	95.2898
chr16	29820394	29848039	+	ENSG00000013364	MVP	ENST00000563915;ENST00000395353;ENST00000566859;ENST00000357402;ENST00000563096;ENST00000566554;ENST00000569612;ENST00000570061;ENST00000568068	GO:0005515(protein binding);GO:0005576(extracellular region);GO:0005634(nucleus);GO:0005643(nuclear pore);GO:0005737(cytoplasm);GO:0005829(cytosol);GO:0005856(cytoskeleton);GO:0015031(protein transport);GO:0016020(membrane);GO:0019901(protein kinase binding);GO:0019903(protein phosphatase binding);GO:0023051(regulation of signaling);GO:0031953(negative regulation of protein autophosphorylation);G…	NA	K17266	NA	major vault protein [Source:HGNC Symbol;Acc:HGNC:7531]	7.38411
chr7	151341699	151378449	+	ENSG00000013374	NUB1	ENST00000413040;ENST00000568733;ENST00000468404;ENST00000470229;ENST00000483358;ENST00000470316;ENST00000493588;ENST00000480907;ENST00000497987;ENST00000460712;ENST00000480714	GO:0005515(protein binding);GO:0005634(nucleus);GO:0005654(nucleoplasm);GO:0005730(nucleolus);GO:0005829(cytosol);GO:0006511(ubiquitin-dependent protein catabolic process);GO:0016567(protein ubiquitination);GO:0032436(positive regulation of proteasomal ubiquitin-dependent protein catabolic process);GO:0034341(response to interferon-gamma);GO:0034612(response to tumor necrosis factor);GO:0043687(p…	NA	NA	NA	negative regulator of ubiquitin like proteins 1 [Source:HGNC Symbol;Acc:HGNC:17623]	20.0446
chr6	83161150	83193936	-	ENSG00000013375	PGM3	ENST00000513973;ENST00000512866;ENST00000616566;ENST00000283977;ENST00000651425;ENST00000651698;ENST00000650642;ENST00000509219;ENST00000507404;ENST00000505470;ENST00000605602;ENST00000508748;ENST00000503094;ENST00000515333	GO:0000287(magnesium ion binding);GO:0004610(phosphoacetylglucosamine mutase activity);GO:0004614(phosphoglucomutase activity);GO:0005575(cellular_component);GO:0005829(cytosol);GO:0005975(carbohydrate metabolic process);GO:0006041(glucosamine metabolic process);GO:0006048(UDP-N-acetylglucosamine biosynthetic process);GO:0006487(protein N-linked glycosylation);GO:0006493(protein O-linked glycosyl…	00520(Amino sugar and nucleotide sugar metabolism);00520(Amino sugar and nucleotide sugar metabolism)	K01836	EC:5.4.2.3	phosphoglucomutase 3 [Source:HGNC Symbol;Acc:HGNC:8907]	8.89223
chr6	83193357	83198935	+	ENSG00000013392	RWDD2A	ENST00000369724	GO:0005515(protein binding)	NA	NA	NA	RWD domain containing 2A [Source:HGNC Symbol;Acc:HGNC:21385]	1.28381
chr2	200853009	200864744	-	ENSG00000013441	CLK1	ENST00000321356;ENST00000621181;ENST00000461981;ENST00000464454;ENST00000432425;ENST00000473565;ENST00000409769;ENST00000434813;ENST00000461326;ENST00000496205;ENST00000481641;ENST00000482590	GO:0000166(nucleotide binding);GO:0004672(protein kinase activity);GO:0004674(protein serine/threonine kinase activity);GO:0004712(protein serine/threonine/tyrosine kinase activity);GO:0004713(protein tyrosine kinase activity);GO:0004715(non-membrane spanning protein tyrosine kinase activity);GO:0005515(protein binding);GO:0005524(ATP binding);GO:0005634(nucleus);GO:0005737(cytoplasm);GO:0006468(…	05134(Legionellosis);05134(Legionellosis)	NA	NA	CDC like kinase 1 [Source:HGNC Symbol;Acc:HGNC:2068]	7.49483
chr12	106357748	106510198	+	ENSG00000013503	POLR3B	ENST00000228347;ENST00000539066;ENST00000549195	GO:0002376(immune system process);GO:0003677(DNA binding);GO:0003899(DNA-directed 5'-3' RNA polymerase activity);GO:0005634(nucleus);GO:0005654(nucleoplasm);GO:0005666(RNA polymerase III complex);GO:0005829(cytosol);GO:0006351(transcription, DNA-templated);GO:0016740(transferase activity);GO:0016779(nucleotidyltransferase activity);GO:0032481(positive regulation of type I interferon production);G…	03020(RNA polymerase);04623(Cytosolic DNA-sensing pathway);04623(Cytosolic DNA-sensing pathway)	K03021	EC:2.7.7.6	RNA polymerase III subunit B [Source:HGNC Symbol;Acc:HGNC:30348]	6.82953
chr14	76786009	76826246	-	ENSG00000013523	ANGEL1	ENST00000251089;ENST00000557179;ENST00000555079;ENST00000556298;ENST00000554941	GO:0000175(3'-5'-exoribonuclease activity);GO:0005634(nucleus);GO:0005783(endoplasmic reticulum);GO:0005801(cis-Golgi network);GO:0005829(cytosol);GO:0008190(eukaryotic initiation factor 4E binding);GO:0019904(protein domain specific binding);GO:0048471(perinuclear region of cytoplasm);GO:0090503(RNA phosphodiester bond hydrolysis, exonucleolytic);GO:0090503(RNA phosphodiester bond hydrolysis, ex…	NA	K18729	NA	angel homolog 1 [Source:HGNC Symbol;Acc:HGNC:19961]	6.08732
chr5	141958328	141990292	+	ENSG00000013561	RNF14	ENST00000347642;ENST00000514620;ENST00000502341;ENST00000506938;ENST00000394520;ENST00000394514;ENST00000507163	GO:0000151(ubiquitin ligase complex);GO:0000209(protein polyubiquitination);GO:0003713(transcription coactivator activity);GO:0004842(ubiquitin-protein transferase activity);GO:0005515(protein binding);GO:0005634(nucleus);GO:0005737(cytoplasm);GO:0005829(cytosol);GO:0006355(regulation of transcription, DNA-templated);GO:0006357(regulation of transcription by RNA polymerase II);GO:0006511(ubiquiti…	NA	K11971	EC:2.3.2.31	ring finger protein 14 [Source:HGNC Symbol;Acc:HGNC:10058]	9.63877
X	154401236	154412112	-	ENSG00000013563	DNASE1L1	ENST00000369807;ENST00000369809;ENST00000393638;ENST00000369808;ENST00000014935;ENST00000309585;ENST00000497242;ENST00000451865;ENST00000424626	GO:0000737(DNA catabolic process, endonucleolytic);GO:0003677(DNA binding);GO:0004518(nuclease activity);GO:0004519(endonuclease activity);GO:0004530(deoxyribonuclease I activity);GO:0004536(deoxyribonuclease activity);GO:0005576(extracellular region);GO:0005634(nucleus);GO:0005783(endoplasmic reticulum);GO:0006259(DNA metabolic process);GO:0006308(DNA catabolic process);GO:0016787(hydrolase acti…	NA	K11995	EC:3.1.21.-	deoxyribonuclease 1 like 1 [Source:HGNC Symbol;Acc:HGNC:2957]	7.07292
chr12	31073860	31104799	+	ENSG00000013573	DDX11	ENST00000542838;ENST00000435753;ENST00000545668;ENST00000535158;ENST00000542244;ENST00000535317;ENST00000542242;ENST00000543026;ENST00000536580;ENST00000543511;ENST00000539699;ENST00000538740;ENST00000542777;ENST00000537136;ENST00000545115	GO:0000166(nucleotide binding);GO:0000790(nuclear chromatin);GO:0000922(spindle pole);GO:0001650(fibrillar center);GO:0003676(nucleic acid binding);GO:0003677(DNA binding);GO:0003678(DNA helicase activity);GO:0003682(chromatin binding);GO:0003688(DNA replication origin binding);GO:0003690(double-stranded DNA binding);GO:0003697(single-stranded DNA binding);GO:0003723(RNA binding);GO:0003727(singl…	NA	NA	NA	DEAD/H-box helicase 11 [Source:HGNC Symbol;Acc:HGNC:2736]	2.27062
chr12	12974870	13000265	-	ENSG00000013583	HEBP1	ENST00000014930;ENST00000647702;ENST00000540916;ENST00000535636;ENST00000536942	GO:0005576(extracellular region);GO:0005737(cytoplasm);GO:0007186(G protein-coupled receptor signaling pathway);GO:0007623(circadian rhythm);GO:0020037(heme binding);GO:0070062(extracellular exosome);GO:0070062(extracellular exosome)	NA	NA	NA	heme binding protein 1 [Source:HGNC Symbol;Acc:HGNC:17176]	7.93634
chr12	12891559	12917937	+	ENSG00000013588	GPRC5A	ENST00000537783;ENST00000014914;ENST00000534831;ENST00000540125	GO:0004930(G protein-coupled receptor activity);GO:0005515(protein binding);GO:0005730(nucleolus);GO:0005886(plasma membrane);GO:0005887(integral component of plasma membrane);GO:0007165(signal transduction);GO:0007175(negative regulation of epidermal growth factor-activated receptor activity);GO:0007186(G protein-coupled receptor signaling pathway);GO:0016020(membrane);GO:0016021(integral compon…	NA	NA	NA	G protein-coupled receptor class C group 5 member A [Source:HGNC Symbol;Acc:HGNC:9836]	20.5026
X	150361422	150514178	+	ENSG00000013619	MAMLD1	ENST00000370401;ENST00000262858;ENST00000464149	GO:0003674(molecular_function);GO:0005634(nucleus);GO:0005654(nucleoplasm);GO:0005794(Golgi apparatus);GO:0005813(centrosome);GO:0006357(regulation of transcription by RNA polymerase II);GO:0008584(male gonad development);GO:0016604(nuclear body);GO:0016604(nuclear body)	NA	K19512	NA	mastermind like domain containing 1 [Source:HGNC Symbol;Acc:HGNC:2568]	2.00036
chr4	1712891	1745171	+	ENSG00000013810	TACC3	ENST00000651472;ENST00000484651;ENST00000313288;ENST00000467746;ENST00000493975;ENST00000652770;ENST00000650779;ENST00000651817;ENST00000466077;ENST00000470808;ENST00000404054;ENST00000484264	GO:0000226(microtubule cytoskeleton organization);GO:0000922(spindle pole);GO:0005515(protein binding);GO:0005737(cytoplasm);GO:0005815(microtubule organizing center);GO:0005819(spindle);GO:0005829(cytosol);GO:0005856(cytoskeleton);GO:0007049(cell cycle);GO:0007052(mitotic spindle organization);GO:0007091(metaphase/anaphase transition of mitotic cell cycle);GO:0008283(cell population proliferatio…	03013(RNA transport);03013(RNA transport)	K14283	NA	transforming acidic coiled-coil containing protein 3 [Source:HGNC Symbol;Acc:HGNC:11524]	11.1558
chr6	96521595	96555276	+	ENSG00000014123	UFL1	ENST00000461673;ENST00000369278	GO:0001649(osteoblast differentiation);GO:0005515(protein binding);GO:0005634(nucleus);GO:0005694(chromosome);GO:0005737(cytoplasm);GO:0005783(endoplasmic reticulum);GO:0005789(endoplasmic reticulum membrane);GO:0005829(cytosol);GO:0006281(DNA repair);GO:0006974(cellular response to DNA damage stimulus);GO:0008284(positive regulation of cell population proliferation);GO:0010468(regulation of gene…	NA	K22755	EC:2.3.2.-	UFM1 specific ligase 1 [Source:HGNC Symbol;Acc:HGNC:23039]	3.08878
chr11	65261920	65305589	+	ENSG00000014138	POLA2	ENST00000527850;ENST00000532469;ENST00000265465;ENST00000532391;ENST00000527618;ENST00000525924;ENST00000533192;ENST00000534785	GO:0000082(G1/S transition of mitotic cell cycle);GO:0003674(molecular_function);GO:0003677(DNA binding);GO:0005634(nucleus);GO:0005654(nucleoplasm);GO:0005658(alpha DNA polymerase:primase complex);GO:0005829(cytosol);GO:0006260(DNA replication);GO:0006270(DNA replication initiation);GO:0032201(telomere maintenance via semi-conservative replication);GO:0032201(telomere maintenance via semi-conser…	03030(DNA replication);03030(DNA replication)	K02321	NA	DNA polymerase alpha 2, accessory subunit [Source:HGNC Symbol;Acc:HGNC:30073]	13.146
chr8	143437659	143541447	-	ENSG00000014164	ZC3H3	ENST00000262577;ENST00000528401	GO:0003674(molecular_function);GO:0003677(DNA binding);GO:0005634(nucleus);GO:0005847(mRNA cleavage and polyadenylation specificity factor complex);GO:0031124(mRNA 3'-end processing);GO:0032927(positive regulation of activin receptor signaling pathway);GO:0046332(SMAD binding);GO:0046872(metal ion binding);GO:0051028(mRNA transport);GO:0070412(R-SMAD binding);GO:1900363(regulation of mRNA polyade…	NA	NA	NA	zinc finger CCCH-type containing 3 [Source:HGNC Symbol;Acc:HGNC:28972]	13.5238
chr11	65180566	65212006	+	ENSG00000014216	CAPN1	ENST00000533820;ENST00000527739;ENST00000526966;ENST00000524773;ENST00000528739;ENST00000279247;ENST00000532285;ENST00000527323;ENST00000526468;ENST00000527897;ENST00000533079;ENST00000527887;ENST00000525013;ENST00000528165;ENST00000533704	GO:0004198(calcium-dependent cysteine-type endopeptidase activity);GO:0005509(calcium ion binding);GO:0005515(protein binding);GO:0005576(extracellular region);GO:0005737(cytoplasm);GO:0005739(mitochondrion);GO:0005764(lysosome);GO:0005829(cytosol);GO:0005886(plasma membrane);GO:0005925(focal adhesion);GO:0006508(proteolysis);GO:0008233(peptidase activity);GO:0008234(cysteine-type peptidase activ…	04141(Protein processing in endoplasmic reticulum);04210(Apoptosis);04217(Necroptosis);04218(Cellular senescence);05010(Alzheimer disease);05010(Alzheimer disease)	NA	NA	calpain 1 [Source:HGNC Symbol;Acc:HGNC:1476]	27.1643
chr3	132317369	132368298	+	ENSG00000014257	ACP3	ENST00000351273	GO:0003993(acid phosphatase activity);GO:0005515(protein binding);GO:0005576(extracellular region);GO:0005615(extracellular space);GO:0005634(nucleus);GO:0005764(lysosome);GO:0005765(lysosomal membrane);GO:0005886(plasma membrane);GO:0006144(purine nucleobase metabolic process);GO:0006772(thiamine metabolic process);GO:0008253(5'-nucleotidase activity);GO:0009117(nucleotide metabolic process);GO:…	NA	NA	NA	acid phosphatase 3 [Source:HGNC Symbol;Acc:HGNC:125]	0.0230119
chr2	63588609	63607197	+	ENSG00000014641	MDH1	ENST00000485781;ENST00000544381;ENST00000442225;ENST00000233114;ENST00000539945;ENST00000409476;ENST00000485155;ENST00000462944;ENST00000472098;ENST00000432309;ENST00000484538;ENST00000495083	GO:0003824(catalytic activity);GO:0004470(malic enzyme activity);GO:0005515(protein binding);GO:0005615(extracellular space);GO:0005737(cytoplasm);GO:0005829(cytosol);GO:0005975(carbohydrate metabolic process);GO:0006094(gluconeogenesis);GO:0006099(tricarboxylic acid cycle);GO:0006107(oxaloacetate metabolic process);GO:0006108(malate metabolic process);GO:0006734(NADH metabolic process);GO:001649…	00020(Citrate cycle (TCA cycle));00270(Cysteine and methionine metabolism);00620(Pyruvate metabolism);00630(Glyoxylate and dicarboxylate metabolism);04964(Proximal tubule bicarbonate reclamation);04964(Proximal tubule bicarbonate reclamation)	K00025	EC:1.1.1.37	malate dehydrogenase 1 [Source:HGNC Symbol;Acc:HGNC:6970]	32.003
chr4	41990502	42090461	+	ENSG00000014824	SLC30A9	ENST00000510460;ENST00000264451;ENST00000509683	GO:0003682(chromatin binding);GO:0005634(nucleus);GO:0005737(cytoplasm);GO:0005783(endoplasmic reticulum);GO:0005856(cytoskeleton);GO:0006289(nucleotide-excision repair);GO:0006811(ion transport);GO:0006812(cation transport);GO:0006829(zinc ion transport);GO:0006882(cellular zinc ion homeostasis);GO:0008324(cation transmembrane transporter activity);GO:0016020(membrane);GO:0016021(integral compon…	NA	K14696	NA	solute carrier family 30 member 9 [Source:HGNC Symbol;Acc:HGNC:1329]	4.65793
chr1	149928651	149936879	-	ENSG00000014914	MTMR11	ENST00000482025;ENST00000439741;ENST00000492824;ENST00000495054;ENST00000490310;ENST00000493562;ENST00000479272	GO:0004438(phosphatidylinositol-3-phosphatase activity);GO:0005737(cytoplasm);GO:0046856(phosphatidylinositol dephosphorylation);GO:0070062(extracellular exosome);GO:0070062(extracellular exosome)	NA	K18085	NA	myotubularin related protein 11 [Source:HGNC Symbol;Acc:HGNC:24307]	1.11636
chr10	99710868	99732127	-	ENSG00000014919	COX15	ENST00000016171;ENST00000370483;ENST00000497381	GO:0004129(cytochrome-c oxidase activity);GO:0005515(protein binding);GO:0005654(nucleoplasm);GO:0005739(mitochondrion);GO:0005743(mitochondrial inner membrane);GO:0005746(mitochondrial respirasome);GO:0006123(mitochondrial electron transport, cytochrome c to oxygen);GO:0006783(heme biosynthetic process);GO:0006784(heme A biosynthetic process);GO:0007585(respiratory gaseous exchange by respirator…	00190(Oxidative phosphorylation);00860(Porphyrin and chlorophyll metabolism);04714(Thermogenesis);04714(Thermogenesis)	K02259	NA	cytochrome c oxidase assembly homolog COX15 [Source:HGNC Symbol;Acc:HGNC:2263]	7.10832
chr14	91271323	91417844	-	ENSG00000015133	CCDC88C	ENST00000556726;ENST00000389857;ENST00000334448;ENST00000557455;ENST00000555995;ENST00000557507;ENST00000554051;ENST00000554872;ENST00000553437;ENST00000553403;ENST00000554165;ENST00000556767	GO:0001932(regulation of protein phosphorylation);GO:0001965(G-protein alpha-subunit binding);GO:0003383(apical constriction);GO:0005085(guanyl-nucleotide exchange factor activity);GO:0005109(frizzled binding);GO:0005515(protein binding);GO:0005737(cytoplasm);GO:0005813(centrosome);GO:0007264(small GTPase mediated signal transduction);GO:0008017(microtubule binding);GO:0016055(Wnt signaling pathw…	NA	NA	NA	coiled-coil domain containing 88C [Source:HGNC Symbol;Acc:HGNC:19967]	1.72539
chr12	42157104	42238349	-	ENSG00000015153	YAF2	ENST00000327791;ENST00000534854;ENST00000550315;ENST00000552109;ENST00000551268;ENST00000551528;ENST00000546726;ENST00000548917;ENST00000555248	GO:0003677(DNA binding);GO:0003712(transcription coregulator activity);GO:0003713(transcription coactivator activity);GO:0003714(transcription corepressor activity);GO:0005515(protein binding);GO:0005634(nucleus);GO:0005654(nucleoplasm);GO:0005829(cytosol);GO:0006355(regulation of transcription, DNA-templated);GO:0045892(negative regulation of transcription, DNA-templated);GO:0045893(positive reg…	NA	K11468	NA	YY1 associated factor 2 [Source:HGNC Symbol;Acc:HGNC:17363]	0.617356
chr10	134465	254637	+	ENSG00000015171	ZMYND11	ENST00000381591;ENST00000381604;ENST00000403354;ENST00000381607;ENST00000627286;ENST00000558098;ENST00000488275	GO:0003677(DNA binding);GO:0003690(double-stranded DNA binding);GO:0003714(transcription corepressor activity);GO:0005515(protein binding);GO:0005634(nucleus);GO:0005654(nucleoplasm);GO:0005694(chromosome);GO:0006325(chromatin organization);GO:0007049(cell cycle);GO:0008270(zinc ion binding);GO:0016020(membrane);GO:0016021(integral component of membrane);GO:0016032(viral process);GO:0034243(regul…	NA	K23218	NA	zinc finger MYND-type containing 11 [Source:HGNC Symbol;Acc:HGNC:16966]	4.42538
X	48676596	48691427	+	ENSG00000015285	WAS	ENST00000376701;ENST00000474174	GO:0002625(regulation of T cell antigen processing and presentation);GO:0003779(actin binding);GO:0005515(protein binding);GO:0005634(nucleus);GO:0005737(cytoplasm);GO:0005829(cytosol);GO:0005856(cytoskeleton);GO:0005884(actin filament);GO:0005886(plasma membrane);GO:0005911(cell-cell junction);GO:0006952(defense response);GO:0006955(immune response);GO:0007015(actin filament organization);GO:000…	04062(Chemokine signaling pathway);04144(Endocytosis);04520(Adherens junction);04530(Tight junction);04666(Fc gamma R-mediated phagocytosis);04810(Regulation of actin cytoskeleton);05100(Bacterial invasion of epithelial cells);05130(Pathogenic Escherichia coli infection);05131(Shigellosis);05132(Salmonella infection);05231(Choline metabolism in cancer);05231(Choline metabolism in cancer)	K05747	NA	WASP actin nucleation promoting factor [Source:HGNC Symbol;Acc:HGNC:12731]	0.27366
chr16	89613308	89638456	+	ENSG00000015413	DPEP1	ENST00000570029;ENST00000568281	GO:0005515(protein binding);GO:0005615(extracellular space);GO:0005654(nucleoplasm);GO:0005886(plasma membrane);GO:0006508(proteolysis);GO:0006629(lipid metabolic process);GO:0006691(leukotriene metabolic process);GO:0006749(glutathione metabolic process);GO:0006751(glutathione catabolic process);GO:0006805(xenobiotic metabolic process);GO:0006915(apoptotic process);GO:0006954(inflammatory respon…	NA	K01273	EC:3.4.13.19	dipeptidase 1 [Source:HGNC Symbol;Acc:HGNC:3002]	0.0224683
chr22	17734138	17774770	-	ENSG00000015475	BID	ENST00000317361;ENST00000622694;ENST00000614949;ENST00000399765;ENST00000494097;ENST00000399767;ENST00000473439	GO:0001836(release of cytochrome c from mitochondria);GO:0005123(death receptor binding);GO:0005515(protein binding);GO:0005737(cytoplasm);GO:0005739(mitochondrion);GO:0005741(mitochondrial outer membrane);GO:0005829(cytosol);GO:0006626(protein targeting to mitochondrion);GO:0006915(apoptotic process);GO:0006919(activation of cysteine-type endopeptidase activity involved in apoptotic process);GO:…	01524(Platinum drug resistance);04071(Sphingolipid signaling pathway);04115(p53 signaling pathway);04210(Apoptosis);04215(Apoptosis - multiple species);04217(Necroptosis);04650(Natural killer cell mediated cytotoxicity);04932(Non-alcoholic fatty liver disease (NAFLD));05010(Alzheimer disease);05014(Amyotrophic lateral sclerosis (ALS));05152(Tuberculosis);05160(Hepatitis C);05161(Hepatitis B);0516…	NA	NA	BH3 interacting domain death agonist [Source:HGNC Symbol;Acc:HGNC:1050]	4.84149
chr5	139293674	139331677	+	ENSG00000015479	MATR3	ENST00000510056;ENST00000394805;ENST00000503811;ENST00000504643;ENST00000515833;ENST00000514402;ENST00000505625;ENST00000511333;ENST00000502422;ENST00000502944	GO:0002218(activation of innate immune response);GO:0002376(immune system process);GO:0003170(heart valve development);GO:0003281(ventricular septum development);GO:0003676(nucleic acid binding);GO:0003723(RNA binding);GO:0003729(mRNA binding);GO:0005198(structural molecule activity);GO:0005515(protein binding);GO:0005634(nucleus);GO:0005637(nuclear inner membrane);GO:0006417(regulation of transl…	NA	K13213	NA	matrin 3 [Source:HGNC Symbol;Acc:HGNC:6912]	14.4075
chr17	50346126	50363138	+	ENSG00000015532	XYLT2	ENST00000017003;ENST00000376550;ENST00000574840;ENST00000571021	GO:0000139(Golgi membrane);GO:0000287(magnesium ion binding);GO:0005576(extracellular region);GO:0005615(extracellular space);GO:0005794(Golgi apparatus);GO:0006024(glycosaminoglycan biosynthetic process);GO:0015012(heparan sulfate proteoglycan biosynthetic process);GO:0016020(membrane);GO:0016021(integral component of membrane);GO:0016740(transferase activity);GO:0016757(transferase activity, tr…	00532(Glycosaminoglycan biosynthesis - chondroitin sulfate / dermatan sulfate);00534(Glycosaminoglycan biosynthesis - heparan sulfate / heparin);00534(Glycosaminoglycan biosynthesis - heparan sulfate / heparin)	K00771	EC:2.4.2.26	xylosyltransferase 2 [Source:HGNC Symbol;Acc:HGNC:15517]	10.5423
chr2	109792758	109857705	+	ENSG00000015568	RGPD5	ENST00000016946;ENST00000432606;ENST00000482778;ENST00000472794;ENST00000495473;ENST00000493394;ENST00000477523	GO:0005096(GTPase activator activity);GO:0005515(protein binding);GO:0005634(nucleus);GO:0005643(nuclear pore);GO:0005737(cytoplasm);GO:0006607(NLS-bearing protein import into nucleus);GO:0008536(Ran GTPase binding);GO:0043547(positive regulation of GTPase activity);GO:0046907(intracellular transport);GO:0046907(intracellular transport)	NA	NA	NA	RANBP2 like and GRIP domain containing 5 [Source:HGNC Symbol;Acc:HGNC:32418]	1.11208
chr7	44379119	44490658	-	ENSG00000015676	NUDCD3	ENST00000355451;ENST00000460110;ENST00000475952;ENST00000338427;ENST00000493613;ENST00000464812;ENST00000478769;ENST00000497978	GO:0005515(protein binding);GO:0005737(cytoplasm);GO:0005868(cytoplasmic dynein complex);GO:0006457(protein folding);GO:0032502(developmental process);GO:0051082(unfolded protein binding);GO:0060271(cilium assembly);GO:1905793(protein localization to pericentriolar material);GO:1905793(protein localization to pericentriolar material)	NA	NA	NA	NudC domain containing 3 [Source:HGNC Symbol;Acc:HGNC:22208]	13.0542
chr5	51383448	51394730	+	ENSG00000016082	ISL1	ENST00000230658	GO:0000122(negative regulation of transcription by RNA polymerase II);GO:0000790(nuclear chromatin);GO:0000978(RNA polymerase II cis-regulatory region sequence-specific DNA binding);GO:0000981(DNA-binding transcription factor activity, RNA polymerase II-specific);GO:0000987(cis-regulatory region sequence-specific DNA binding);GO:0001102(RNA polymerase II activating transcription factor binding);G…	04550(Signaling pathways regulating pluripotency of stem cells)	K09370	NA	ISL LIM homeobox 1 [Source:HGNC Symbol;Acc:HGNC:6132]	0.779495
chr6	136999971	137045180	-	ENSG00000016402	IL20RA	ENST00000541547;ENST00000367748;ENST00000460306	GO:0004896(cytokine receptor activity);GO:0005515(protein binding);GO:0005886(plasma membrane);GO:0016020(membrane);GO:0016021(integral component of membrane);GO:0019221(cytokine-mediated signaling pathway);GO:0042015(interleukin-20 binding);GO:0045124(regulation of bone resorption);GO:2001244(positive regulation of intrinsic apoptotic signaling pathway);GO:2001244(positive regulation of intrinsi…	04060(Cytokine-cytokine receptor interaction);04630(Jak-STAT signaling pathway);04630(Jak-STAT signaling pathway)	K05136	NA	interleukin 20 receptor subunit alpha [Source:HGNC Symbol;Acc:HGNC:6003]	0.303796
chr3	52694488	52706032	-	ENSG00000016864	GLT8D1	ENST00000266014;ENST00000394783;ENST00000481643;ENST00000484163;ENST00000463827;ENST00000480080;ENST00000485899;ENST00000479553;ENST00000497953;ENST00000487642;ENST00000463762	GO:0005794(Golgi apparatus);GO:0016020(membrane);GO:0016021(integral component of membrane);GO:0016740(transferase activity);GO:0016757(transferase activity, transferring glycosyl groups);GO:0016757(transferase activity, transferring glycosyl groups)	NA	NA	NA	glycosyltransferase 8 domain containing 1 [Source:HGNC Symbol;Acc:HGNC:24870]	9.5615
chr3	130850595	131016712	+	ENSG00000017260	ATP2C1	ENST00000508532;ENST00000533801;ENST00000510168;ENST00000504948;ENST00000513801;ENST00000328560;ENST00000428331;ENST00000359644;ENST00000422190;ENST00000504612;ENST00000513636;ENST00000514654;ENST00000504571;ENST00000508660;ENST00000510774	GO:0000139(Golgi membrane);GO:0000166(nucleotide binding);GO:0005388(calcium transmembrane transporter activity, phosphorylative mechanism);GO:0005524(ATP binding);GO:0005783(endoplasmic reticulum);GO:0005794(Golgi apparatus);GO:0005802(trans-Golgi network);GO:0005886(plasma membrane);GO:0006811(ion transport);GO:0006816(calcium ion transport);GO:0006828(manganese ion transport);GO:0006874(cellul…	NA	K01537	EC:7.2.2.10	ATPase secretory pathway Ca2+ transporting 1 [Source:HGNC Symbol;Acc:HGNC:13211]	7.44265
X	48458537	48470260	-	ENSG00000017483	SLC38A5	ENST00000595796	GO:0003333(amino acid transmembrane transport);GO:0005290(L-histidine transmembrane transporter activity);GO:0005886(plasma membrane);GO:0005887(integral component of plasma membrane);GO:0006865(amino acid transport);GO:0006868(glutamine transport);GO:0015171(amino acid transmembrane transporter activity);GO:0015182(L-asparagine transmembrane transporter activity);GO:0015186(L-glutamine transmemb…	04727(GABAergic synapse)	K14992	NA	solute carrier family 38 member 5 [Source:HGNC Symbol;Acc:HGNC:18070]	0.148447
chr18	9475009	9538114	+	ENSG00000017797	RALBP1	ENST00000019317;ENST00000585015;ENST00000383432;ENST00000609094;ENST00000458039;ENST00000577221	GO:0005096(GTPase activator activity);GO:0005515(protein binding);GO:0005829(cytosol);GO:0006897(endocytosis);GO:0006935(chemotaxis);GO:0007165(signal transduction);GO:0007264(small GTPase mediated signal transduction);GO:0016020(membrane);GO:0017160(Ral GTPase binding);GO:0022857(transmembrane transporter activity);GO:0042626(ATPase-coupled transmembrane transporter activity);GO:0042910(xenobiot…	04014(Ras signaling pathway);05200(Pathways in cancer);05212(Pancreatic cancer);05212(Pancreatic cancer)	K08773	NA	ralA binding protein 1 [Source:HGNC Symbol;Acc:HGNC:9841]	16.6493
chr4	70704204	70808619	+	ENSG00000018189	RUFY3	ENST00000514898;ENST00000417478;ENST00000381006;ENST00000226328;ENST00000504805;ENST00000512103;ENST00000503025;ENST00000515479;ENST00000513593	GO:0005515(protein binding);GO:0005737(cytoplasm);GO:0005829(cytosol);GO:0007015(actin filament organization);GO:0007275(multicellular organism development);GO:0007399(nervous system development);GO:0012505(endomembrane system);GO:0016020(membrane);GO:0030027(lamellipodium);GO:0030054(cell junction);GO:0030154(cell differentiation);GO:0030175(filopodium);GO:0030335(positive regulation of cell mig…	NA	NA	NA	RUN and FYVE domain containing 3 [Source:HGNC Symbol;Acc:HGNC:30285]	1.31755
chr2	218382029	218396894	+	ENSG00000018280	SLC11A1	ENST00000233202	GO:0001818(negative regulation of cytokine production);GO:0001819(positive regulation of cytokine production);GO:0002309(T cell proliferation involved in immune response);GO:0002369(T cell cytokine production);GO:0002606(positive regulation of dendritic cell antigen processing and presentation);GO:0002827(positive regulation of T-helper 1 type immune response);GO:0003674(molecular_function);GO:00…	04142(Lysosome)	K12347	NA	solute carrier family 11 member 1 [Source:HGNC Symbol;Acc:HGNC:10907]	0.00772376
chr3	149517235	149736714	-	ENSG00000018408	WWTR1	ENST00000360632;ENST00000494754;ENST00000472417;ENST00000485244;ENST00000479238;ENST00000460517;ENST00000474080	GO:0000122(negative regulation of transcription by RNA polymerase II);GO:0001649(osteoblast differentiation);GO:0001894(tissue homeostasis);GO:0001933(negative regulation of protein phosphorylation);GO:0003015(heart process);GO:0003713(transcription coactivator activity);GO:0003714(transcription corepressor activity);GO:0005515(protein binding);GO:0005634(nucleus);GO:0005654(nucleoplasm);GO:00056…	04390(Hippo signaling pathway);04392(Hippo signaling pathway - multiple species);04392(Hippo signaling pathway - multiple species)	K16820	NA	WW domain containing transcription regulator 1 [Source:HGNC Symbol;Acc:HGNC:24042]	13.3799
chr2	177392757	177559299	+	ENSG00000018510	AGPS	ENST00000264167;ENST00000642466;ENST00000460342	GO:0003824(catalytic activity);GO:0005515(protein binding);GO:0005730(nucleolus);GO:0005739(mitochondrion);GO:0005777(peroxisome);GO:0005778(peroxisomal membrane);GO:0005782(peroxisomal matrix);GO:0005829(cytosol);GO:0006625(protein targeting to peroxisome);GO:0006629(lipid metabolic process);GO:0008609(alkylglycerone-phosphate synthase activity);GO:0008610(lipid biosynthetic process);GO:0008611(…	00565(Ether lipid metabolism);04146(Peroxisome);04146(Peroxisome)	NA	NA	alkylglycerone phosphate synthase [Source:HGNC Symbol;Acc:HGNC:327]	6.29466
X	119538149	119565409	-	ENSG00000018610	CXorf56	ENST00000320339;ENST00000644802;ENST00000469448	GO:0005515(protein binding);GO:0005634(nucleus);GO:0005737(cytoplasm);GO:0044297(cell body);GO:0044297(cell body)	NA	NA	NA	chromosome X open reading frame 56 [Source:HGNC Symbol;Acc:HGNC:26239]	17.0201
chr2	32628032	32821051	+	ENSG00000018699	TTC27	ENST00000317907	GO:0003674(molecular_function);GO:0005515(protein binding);GO:0005575(cellular_component);GO:0008150(biological_process)	NA	NA	NA	tetratricopeptide repeat domain 27 [Source:HGNC Symbol;Acc:HGNC:25986]	10.3856
chr11	118606440	118658031	+	ENSG00000019144	PHLDB1	ENST00000530994;ENST00000621027;ENST00000525427;ENST00000526374;ENST00000532517;ENST00000527898;ENST00000612681;ENST00000392852;ENST00000526826;ENST00000529005;ENST00000525226;ENST00000526537;ENST00000620788	GO:0005515(protein binding);GO:0010470(regulation of gastrulation);GO:0010717(regulation of epithelial to mesenchymal transition);GO:0045180(basal cortex);GO:0070507(regulation of microtubule cytoskeleton organization);GO:1904261(positive regulation of basement membrane assembly involved in embryonic body morphogenesis);GO:1904261(positive regulation of basement membrane assembly involved in embr…	NA	NA	NA	pleckstrin homology like domain family B member 1 [Source:HGNC Symbol;Acc:HGNC:23697]	1.82325
chr11	45095806	45235110	+	ENSG00000019485	PRDM11	ENST00000622142;ENST00000534751	GO:0003682(chromatin binding);GO:0005515(protein binding);GO:0005634(nucleus);GO:0005737(cytoplasm);GO:0005829(cytosol);GO:0008168(methyltransferase activity);GO:0010468(regulation of gene expression);GO:0016571(histone methylation);GO:0016740(transferase activity);GO:0030308(negative regulation of cell growth);GO:0032259(methylation);GO:0042054(histone methyltransferase activity);GO:0043408(regu…	NA	NA	NA	PR/SET domain 11 [Source:HGNC Symbol;Acc:HGNC:13996]	0.670705
chr8	48917598	48921740	-	ENSG00000019549	SNAI2	ENST00000020945;ENST00000649776;ENST00000396822	GO:0000122(negative regulation of transcription by RNA polymerase II);GO:0000790(nuclear chromatin);GO:0000977(RNA polymerase II regulatory region sequence-specific DNA binding);GO:0000981(DNA-binding transcription factor activity, RNA polymerase II-specific);GO:0001227(DNA-binding transcription repressor activity, RNA polymerase II-specific);GO:0001649(osteoblast differentiation);GO:0001837(epit…	04390(Hippo signaling pathway);04520(Adherens junction);04520(Adherens junction)	K05706	NA	snail family transcriptional repressor 2 [Source:HGNC Symbol;Acc:HGNC:11094]	9.91579
chr5	150400041	150412929	-	ENSG00000019582	CD74	ENST00000009530;ENST00000353334	GO:0000139(Golgi membrane);GO:0000187(activation of MAPK activity);GO:0001516(prostaglandin biosynthetic process);GO:0001540(amyloid-beta binding);GO:0001934(positive regulation of protein phosphorylation);GO:0001961(positive regulation of cytokine-mediated signaling pathway);GO:0002250(adaptive immune response);GO:0002286(T cell activation involved in immune response);GO:0002376(immune system pr…	04612(Antigen processing and presentation);05152(Tuberculosis);05168(Herpes simplex virus 1 infection);05168(Herpes simplex virus 1 infection)	NA	NA	CD74 molecule [Source:HGNC Symbol;Acc:HGNC:1697]	0.169066
chr7	81699010	81770438	-	ENSG00000019991	HGF	ENST00000222390;ENST00000457544;ENST00000444829;ENST00000423064;ENST00000643024;ENST00000453018;ENST00000412881;ENST00000421558	GO:0000165(MAPK cascade);GO:0000187(activation of MAPK activity);GO:0000278(mitotic cell cycle);GO:0000902(cell morphogenesis);GO:0001837(epithelial to mesenchymal transition);GO:0001889(liver development);GO:0001934(positive regulation of protein phosphorylation);GO:0002576(platelet degranulation);GO:0004252(serine-type endopeptidase activity);GO:0005515(protein binding);GO:0005576(extracellular…	01521(EGFR tyrosine kinase inhibitor resistance);04010(MAPK signaling pathway);04014(Ras signaling pathway);04015(Rap1 signaling pathway);04151(PI3K-Akt signaling pathway);04510(Focal adhesion);05144(Malaria);05200(Pathways in cancer);05205(Proteoglycans in cancer);05211(Renal cell carcinoma);05218(Melanoma);05225(Hepatocellular carcinoma);05226(Gastric cancer);05226(Gastric cancer)	NA	NA	hepatocyte growth factor [Source:HGNC Symbol;Acc:HGNC:4893]	0.049611
chr10	124942123	124988189	+	ENSG00000019995	ZRANB1	ENST00000359653;ENST00000471421	GO:0004843(thiol-dependent ubiquitin-specific protease activity);GO:0005515(protein binding);GO:0005634(nucleus);GO:0005654(nucleoplasm);GO:0005737(cytoplasm);GO:0005829(cytosol);GO:0006508(proteolysis);GO:0007010(cytoskeleton organization);GO:0008233(peptidase activity);GO:0008234(cysteine-type peptidase activity);GO:0016055(Wnt signaling pathway);GO:0016477(cell migration);GO:0016579(protein de…	NA	K11862	EC:3.4.19.12	zinc finger RANBP2-type containing 1 [Source:HGNC Symbol;Acc:HGNC:18224]	5.2814
chr1	35557473	35567274	+	ENSG00000020129	NCDN	ENST00000373253;ENST00000356090;ENST00000373243;ENST00000459931;ENST00000437806;ENST00000423723	GO:0005515(protein binding);GO:0005737(cytoplasm);GO:0005768(endosome);GO:0005829(cytosol);GO:0010008(endosome membrane);GO:0016020(membrane);GO:0030054(cell junction);GO:0030425(dendrite);GO:0031175(neuron projection development);GO:0042995(cell projection);GO:0043005(neuron projection);GO:0043025(neuronal cell body);GO:0043204(perikaryon);GO:0045202(synapse);GO:0045453(bone resorption);GO:00481…	NA	NA	NA	neurochondrin [Source:HGNC Symbol;Acc:HGNC:17597]	11.5718
chr8	37784191	37844896	+	ENSG00000020181	ADGRA2	ENST00000412232	GO:0001525(angiogenesis);GO:0002040(sprouting angiogenesis);GO:0004888(transmembrane signaling receptor activity);GO:0004930(G protein-coupled receptor activity);GO:0005515(protein binding);GO:0005886(plasma membrane);GO:0007165(signal transduction);GO:0007166(cell surface receptor signaling pathway);GO:0007186(G protein-coupled receptor signaling pathway);GO:0007417(central nervous system develo…	NA	K08461	NA	adhesion G protein-coupled receptor A2 [Source:HGNC Symbol;Acc:HGNC:17849]	0.274767
chr20	52051663	52204308	-	ENSG00000020256	ZFP64	ENST00000361387;ENST00000467811;ENST00000477786;ENST00000371515;ENST00000216923	GO:0003676(nucleic acid binding);GO:0003677(DNA binding);GO:0005515(protein binding);GO:0005634(nucleus);GO:0010468(regulation of gene expression);GO:0046872(metal ion binding);GO:0046872(metal ion binding)	NA	NA	NA	ZFP64 zinc finger protein [Source:HGNC Symbol;Acc:HGNC:15940]	3.04528
chr14	60734742	60969965	+	ENSG00000020426	MNAT1	ENST00000555545;ENST00000261245;ENST00000556764;ENST00000554002;ENST00000554641	GO:0000079(regulation of cyclin-dependent protein serine/threonine kinase activity);GO:0000082(G1/S transition of mitotic cell cycle);GO:0000086(G2/M transition of mitotic cell cycle);GO:0000439(transcription factor TFIIH core complex);GO:0005515(protein binding);GO:0005634(nucleus);GO:0005654(nucleoplasm);GO:0005675(transcription factor TFIIH holo complex);GO:0005829(cytosol);GO:0006281(DNA repa…	03022(Basal transcription factors);03420(Nucleotide excision repair);03420(Nucleotide excision repair)	K10842	NA	MNAT1 component of CDK activating kinase [Source:HGNC Symbol;Acc:HGNC:7181]	31.1793
chr14	54566117	54793315	+	ENSG00000020577	SAMD4A	ENST00000673751;ENST00000554335;ENST00000251091;ENST00000392067;ENST00000631086;ENST00000555112;ENST00000557692;ENST00000557013;ENST00000556069;ENST00000555719	GO:0000289(nuclear-transcribed mRNA poly(A) tail shortening);GO:0000932(P-body);GO:0001650(fibrillar center);GO:0003723(RNA binding);GO:0003729(mRNA binding);GO:0005515(protein binding);GO:0005737(cytoplasm);GO:0005829(cytosol);GO:0006417(regulation of translation);GO:0017148(negative regulation of translation);GO:0030054(cell junction);GO:0030371(translation repressor activity);GO:0030425(dendri…	NA	NA	NA	sterile alpha motif domain containing 4A [Source:HGNC Symbol;Acc:HGNC:23023]	11.8749
chr1	24899511	24965121	-	ENSG00000020633	RUNX3	ENST00000399916	GO:0000122(negative regulation of transcription by RNA polymerase II);GO:0000790(nuclear chromatin);GO:0000977(RNA polymerase II regulatory region sequence-specific DNA binding);GO:0000981(DNA-binding transcription factor activity, RNA polymerase II-specific);GO:0001503(ossification);GO:0002062(chondrocyte differentiation);GO:0003677(DNA binding);GO:0003700(DNA-binding transcription factor activi…	04658(Th1 and Th2 cell differentiation);05169(Epstein-Barr virus infection)	NA	NA	RUNX family transcription factor 3 [Source:HGNC Symbol;Acc:HGNC:10473]	0.142478
chr11	94415570	94493885	-	ENSG00000020922	MRE11	ENST00000323929;ENST00000323977;ENST00000393241;ENST00000535120;ENST00000540013;ENST00000541157;ENST00000536144	GO:0000014(single-stranded DNA endodeoxyribonuclease activity);GO:0000019(regulation of mitotic recombination);GO:0000723(telomere maintenance);GO:0000724(double-strand break repair via homologous recombination);GO:0000729(DNA double-strand break processing);GO:0000781(chromosome, telomeric region);GO:0000784(nuclear chromosome, telomeric region);GO:0003677(DNA binding);GO:0003678(DNA helicase ac…	03440(Homologous recombination);03450(Non-homologous end-joining);04218(Cellular senescence);04218(Cellular senescence)	K10865	NA	MRE11 homolog, double strand break repair nuclease [Source:HGNC Symbol;Acc:HGNC:7230]	4.27244
chr11	73646178	73662819	+	ENSG00000021300	PLEKHB1	ENST00000227214;ENST00000398494;ENST00000546251;ENST00000538227;ENST00000541760;ENST00000535129;ENST00000426191;ENST00000545106	GO:0005515(protein binding);GO:0005737(cytoplasm);GO:0007275(multicellular organism development);GO:0007602(phototransduction);GO:0016020(membrane);GO:0016021(integral component of membrane);GO:0045595(regulation of cell differentiation);GO:0045595(regulation of cell differentiation)	NA	NA	NA	pleckstrin homology domain containing B1 [Source:HGNC Symbol;Acc:HGNC:19079]	2.27089
chr6	2832332	2841959	-	ENSG00000021355	SERPINB1	ENST00000380739;ENST00000490094;ENST00000476896;ENST00000460260	GO:0004867(serine-type endopeptidase inhibitor activity);GO:0005515(protein binding);GO:0005576(extracellular region);GO:0005615(extracellular space);GO:0005737(cytoplasm);GO:0010466(negative regulation of peptidase activity);GO:0010951(negative regulation of endopeptidase activity);GO:0016020(membrane);GO:0030414(peptidase inhibitor activity);GO:0032691(negative regulation of interleukin-1 beta …	05146(Amoebiasis);05146(Amoebiasis)	NA	NA	serpin family B member 1 [Source:HGNC Symbol;Acc:HGNC:3311]	6.19112
chr2	32063556	32157637	+	ENSG00000021574	SPAST	ENST00000315285;ENST00000646571;ENST00000621856;ENST00000642455;ENST00000642999;ENST00000644954;ENST00000645159;ENST00000645550	GO:0000166(nucleotide binding);GO:0000281(mitotic cytokinesis);GO:0001578(microtubule bundle formation);GO:0003824(catalytic activity);GO:0005515(protein binding);GO:0005524(ATP binding);GO:0005634(nucleus);GO:0005654(nucleoplasm);GO:0005737(cytoplasm);GO:0005768(endosome);GO:0005783(endoplasmic reticulum);GO:0005789(endoplasmic reticulum membrane);GO:0005811(lipid droplet);GO:0005813(centrosome)…	NA	K13254	EC:5.6.1.1	spastin [Source:HGNC Symbol;Acc:HGNC:11233]	1.54811
chr14	78170373	79868290	+	ENSG00000021645	NRXN3	ENST00000634499;ENST00000554738;ENST00000281127	GO:0001525(angiogenesis);GO:0004888(transmembrane signaling receptor activity);GO:0005246(calcium channel regulator activity);GO:0005886(plasma membrane);GO:0005887(integral component of plasma membrane);GO:0007155(cell adhesion);GO:0007158(neuron cell-cell adhesion);GO:0007165(signal transduction);GO:0007268(chemical synaptic transmission);GO:0007269(neurotransmitter secretion);GO:0007411(axon g…	04514(Cell adhesion molecules (CAMs));04514(Cell adhesion molecules (CAMs))	K07377	NA	neurexin 3 [Source:HGNC Symbol;Acc:HGNC:8010]	0.0614122
chr11	3087107	3166739	-	ENSG00000021762	OSBPL5	ENST00000263650;ENST00000478260;ENST00000389989;ENST00000498536;ENST00000525498;ENST00000348039;ENST00000534491;ENST00000532951;ENST00000459995;ENST00000533234;ENST00000465323;ENST00000477622;ENST00000526122;ENST00000533721	GO:0001786(phosphatidylserine binding);GO:0005548(phospholipid transporter activity);GO:0005783(endoplasmic reticulum);GO:0005789(endoplasmic reticulum membrane);GO:0005829(cytosol);GO:0006869(lipid transport);GO:0006893(Golgi to plasma membrane transport);GO:0008142(oxysterol binding);GO:0008203(cholesterol metabolic process);GO:0008289(lipid binding);GO:0015248(sterol transporter activity);GO:0…	04979(Cholesterol metabolism);04979(Cholesterol metabolism)	K20464	NA	oxysterol binding protein like 5 [Source:HGNC Symbol;Acc:HGNC:16392]	2.64055
chr15	34851782	34969742	-	ENSG00000021776	AQR	ENST00000156471;ENST00000543879;ENST00000559090;ENST00000559767;ENST00000560117;ENST00000558202	GO:0000166(nucleotide binding);GO:0000398(mRNA splicing, via spliceosome);GO:0003723(RNA binding);GO:0003724(RNA helicase activity);GO:0003729(mRNA binding);GO:0004386(helicase activity);GO:0005515(protein binding);GO:0005524(ATP binding);GO:0005634(nucleus);GO:0005654(nucleoplasm);GO:0005681(spliceosomal complex);GO:0006283(transcription-coupled nucleotide-excision repair);GO:0006397(mRNA proces…	03040(Spliceosome);03040(Spliceosome)	K12874	NA	aquarius intron-binding spliceosomal factor [Source:HGNC Symbol;Acc:HGNC:29513]	6.28175
chr2	210477682	210679107	+	ENSG00000021826	CPS1	ENST00000673630;ENST00000430249;ENST00000497163;ENST00000467353;ENST00000470791;ENST00000479988	GO:0000050(urea cycle);GO:0000166(nucleotide binding);GO:0001889(liver development);GO:0003824(catalytic activity);GO:0004087(carbamoyl-phosphate synthase (ammonia) activity);GO:0004088(carbamoyl-phosphate synthase (glutamine-hydrolyzing) activity);GO:0004175(endopeptidase activity);GO:0005509(calcium ion binding);GO:0005515(protein binding);GO:0005524(ATP binding);GO:0005543(phospholipid binding…	00220(Arginine biosynthesis);00250(Alanine, aspartate and glutamate metabolism);00910(Nitrogen metabolism);00910(Nitrogen metabolism)	K01948	EC:6.3.4.16	carbamoyl-phosphate synthase 1 [Source:HGNC Symbol;Acc:HGNC:2323]	0.364248
X	136146702	136211359	+	ENSG00000022267	FHL1	ENST00000651929;ENST00000394155;ENST00000618438;ENST00000651089;ENST00000420362;ENST00000543669;ENST00000449474;ENST00000370676;ENST00000370683;ENST00000477204;ENST00000477080;ENST00000630677	GO:0003254(regulation of membrane depolarization);GO:0003674(molecular_function);GO:0005515(protein binding);GO:0005634(nucleus);GO:0005737(cytoplasm);GO:0005829(cytosol);GO:0005886(plasma membrane);GO:0005925(focal adhesion);GO:0007275(multicellular organism development);GO:0007517(muscle organ development);GO:0009887(animal organ morphogenesis);GO:0010972(negative regulation of G2/M transition …	04630(Jak-STAT signaling pathway);04630(Jak-STAT signaling pathway)	K14365	NA	four and a half LIM domains 1 [Source:HGNC Symbol;Acc:HGNC:3702]	15.5953
chr20	56468585	56519449	+	ENSG00000022277	RTF2	ENST00000023939;ENST00000357348;ENST00000484084;ENST00000449062;ENST00000487211;ENST00000466260;ENST00000477573	GO:0003677(DNA binding);GO:0005515(protein binding);GO:0005634(nucleus);GO:0005657(replication fork);GO:0005694(chromosome);GO:0071171(site-specific DNA replication termination at RTS1 barrier);GO:0072711(cellular response to hydroxyurea);GO:0097752(regulation of DNA stability);GO:1902979(mitotic DNA replication termination);GO:1902979(mitotic DNA replication termination)	NA	NA	NA	replication termination factor 2 [Source:HGNC Symbol;Acc:HGNC:15890]	51.3802
chr8	141207166	141308305	-	ENSG00000022567	SLC45A4	ENST00000519067;ENST00000517878;ENST00000520137;ENST00000521804	GO:0008506(sucrose:proton symporter activity);GO:0015770(sucrose transport);GO:0016020(membrane);GO:0016021(integral component of membrane);GO:0016021(integral component of membrane)	NA	K15378	NA	solute carrier family 45 member 4 [Source:HGNC Symbol;Acc:HGNC:29196]	1.89166
chr12	120533480	120577588	+	ENSG00000022840	RNF10	ENST00000542438;ENST00000325954;ENST00000538796;ENST00000413266;ENST00000551139;ENST00000536869;ENST00000535417;ENST00000543675;ENST00000537740;ENST00000537376;ENST00000546262;ENST00000544124;ENST00000540046;ENST00000545419;ENST00000535395;ENST00000366112;ENST00000535470;ENST00000538254;ENST00000542701;ENST00000544805	GO:0000976(transcription regulatory region sequence-specific DNA binding);GO:0003677(DNA binding);GO:0005515(protein binding);GO:0005634(nucleus);GO:0005737(cytoplasm);GO:0010626(negative regulation of Schwann cell proliferation);GO:0031643(positive regulation of myelination);GO:0045893(positive regulation of transcription, DNA-templated);GO:0045944(positive regulation of transcription by RNA pol…	NA	NA	NA	ring finger protein 10 [Source:HGNC Symbol;Acc:HGNC:10055]	48.0175
chr14	102317377	102342702	+	ENSG00000022976	ZNF839	ENST00000558850;ENST00000559185;ENST00000561251;ENST00000560568;ENST00000558490;ENST00000557803;ENST00000420933	GO:0003676(nucleic acid binding);GO:0046872(metal ion binding);GO:0046872(metal ion binding)	NA	NA	NA	zinc finger protein 839 [Source:HGNC Symbol;Acc:HGNC:20345]	1.46129
chr10	112424428	112446917	-	ENSG00000023041	ZDHHC6	ENST00000626395;ENST00000369405;ENST00000369404;ENST00000482410;ENST00000471035	GO:0005515(protein binding);GO:0005783(endoplasmic reticulum);GO:0005789(endoplasmic reticulum membrane);GO:0005794(Golgi apparatus);GO:0006612(protein targeting to membrane);GO:0010636(positive regulation of mitochondrial fusion);GO:0016020(membrane);GO:0016021(integral component of membrane);GO:0016409(palmitoyltransferase activity);GO:0016740(transferase activity);GO:0016746(transferase activi…	NA	K20031	EC:2.3.1.225	zinc finger DHHC-type palmitoyltransferase 6 [Source:HGNC Symbol;Acc:HGNC:19160]	5.87276
chr11	123358428	123627774	+	ENSG00000023171	GRAMD1B	ENST00000533341;ENST00000640939;ENST00000635736;ENST00000525757;ENST00000633087;ENST00000322282;ENST00000529750;ENST00000532581;ENST00000450171;ENST00000525945	GO:0001786(phosphatidylserine binding);GO:0005783(endoplasmic reticulum);GO:0005789(endoplasmic reticulum membrane);GO:0005886(plasma membrane);GO:0006869(lipid transport);GO:0008289(lipid binding);GO:0015485(cholesterol binding);GO:0015918(sterol transport);GO:0016020(membrane);GO:0016021(integral component of membrane);GO:0042632(cholesterol homeostasis);GO:0070300(phosphatidic acid binding);GO…	NA	NA	NA	GRAM domain containing 1B [Source:HGNC Symbol;Acc:HGNC:29214]	3.52098
chr11	494512	507300	-	ENSG00000023191	RNH1	ENST00000534797;ENST00000397614;ENST00000397615;ENST00000354420;ENST00000397604;ENST00000525522;ENST00000525701;ENST00000529768;ENST00000533410;ENST00000438658;ENST00000356187;ENST00000529115;ENST00000527485;ENST00000529306;ENST00000524780;ENST00000531223;ENST00000528713;ENST00000532055;ENST00000533592	GO:0005515(protein binding);GO:0005654(nucleoplasm);GO:0005737(cytoplasm);GO:0005829(cytosol);GO:0006402(mRNA catabolic process);GO:0008428(ribonuclease inhibitor activity);GO:0032311(angiogenin-PRI complex);GO:0043086(negative regulation of catalytic activity);GO:0045765(regulation of angiogenesis);GO:0070062(extracellular exosome);GO:0070062(extracellular exosome)	NA	NA	NA	ribonuclease/angiogenin inhibitor 1 [Source:HGNC Symbol;Acc:HGNC:10074]	29.7718
chr2	206114817	206159509	-	ENSG00000023228	NDUFS1	ENST00000233190;ENST00000423725;ENST00000440274;ENST00000498520;ENST00000456284;ENST00000454195	GO:0005515(protein binding);GO:0005739(mitochondrion);GO:0005743(mitochondrial inner membrane);GO:0005747(mitochondrial respiratory chain complex I);GO:0005758(mitochondrial intermembrane space);GO:0005759(mitochondrial matrix);GO:0006120(mitochondrial electron transport, NADH to ubiquinone);GO:0008137(NADH dehydrogenase (ubiquinone) activity);GO:0008637(apoptotic mitochondrial changes);GO:000905…	00190(Oxidative phosphorylation);04714(Thermogenesis);04723(Retrograde endocannabinoid signaling);04932(Non-alcoholic fatty liver disease (NAFLD));05010(Alzheimer disease);05012(Parkinson disease);05016(Huntington disease);05016(Huntington disease)	K03934	1.6.99.3;EC:7.1.1.2	NADH:ubiquinone oxidoreductase core subunit S1 [Source:HGNC Symbol;Acc:HGNC:7707]	11.1695
chr8	52622458	52745843	-	ENSG00000023287	RB1CC1	ENST00000025008;ENST00000435644;ENST00000519912;ENST00000522957;ENST00000518211	GO:0000045(autophagosome assembly);GO:0000407(phagophore assembly site);GO:0000422(autophagy of mitochondrion);GO:0001889(liver development);GO:0001934(positive regulation of protein phosphorylation);GO:0005515(protein binding);GO:0005634(nucleus);GO:0005737(cytoplasm);GO:0005764(lysosome);GO:0005789(endoplasmic reticulum membrane);GO:0005829(cytosol);GO:0006914(autophagy);GO:0007049(cell cycle);…	04140(Autophagy - animal);04211(Longevity regulating pathway);04211(Longevity regulating pathway)	K17589	NA	RB1 inducible coiled-coil 1 [Source:HGNC Symbol;Acc:HGNC:15574]	2.55427
chr9	99979185	100099000	-	ENSG00000023318	ERP44	ENST00000262455	GO:0003756(protein disulfide isomerase activity);GO:0005515(protein binding);GO:0005576(extracellular region);GO:0005783(endoplasmic reticulum);GO:0005788(endoplasmic reticulum lumen);GO:0005789(endoplasmic reticulum membrane);GO:0005793(endoplasmic reticulum-Golgi intermediate compartment);GO:0006457(protein folding);GO:0006986(response to unfolded protein);GO:0009100(glycoprotein metabolic proc…	NA	K17264	NA	endoplasmic reticulum protein 44 [Source:HGNC Symbol;Acc:HGNC:18311]	4.39278
chr3	52198086	52214327	+	ENSG00000023330	ALAS1	ENST00000469224;ENST00000394965;ENST00000310271;ENST00000484952;ENST00000493402;ENST00000459884	GO:0001666(response to hypoxia);GO:0003824(catalytic activity);GO:0003870(5-aminolevulinate synthase activity);GO:0005515(protein binding);GO:0005654(nucleoplasm);GO:0005739(mitochondrion);GO:0005759(mitochondrial matrix);GO:0005829(cytosol);GO:0006778(porphyrin-containing compound metabolic process);GO:0006782(protoporphyrinogen IX biosynthetic process);GO:0006783(heme biosynthetic process);GO:0…	00260(Glycine, serine and threonine metabolism);00860(Porphyrin and chlorophyll metabolism);00860(Porphyrin and chlorophyll metabolism)	NA	NA	5'-aminolevulinate synthase 1 [Source:HGNC Symbol;Acc:HGNC:396]	47.1544
chr11	102317450	102339403	+	ENSG00000023445	BIRC3	ENST00000615299;ENST00000263464	GO:0002756(MyD88-independent toll-like receptor signaling pathway);GO:0004842(ubiquitin-protein transferase activity);GO:0005515(protein binding);GO:0005634(nucleus);GO:0005654(nucleoplasm);GO:0005737(cytoplasm);GO:0005829(cytosol);GO:0006915(apoptotic process);GO:0007166(cell surface receptor signaling pathway);GO:0007249(I-kappaB kinase/NF-kappaB signaling);GO:0007283(spermatogenesis);GO:001080…	01524(Platinum drug resistance);04064(NF-kappa B signaling pathway);04120(Ubiquitin mediated proteolysis);04210(Apoptosis);04215(Apoptosis - multiple species);04217(Necroptosis);04510(Focal adhesion);04621(NOD-like receptor signaling pathway);04668(TNF signaling pathway);05145(Toxoplasmosis);05168(Herpes simplex virus 1 infection);05200(Pathways in cancer);05202(Transcriptional misregulation in c…	NA	NA	baculoviral IAP repeat containing 3 [Source:HGNC Symbol;Acc:HGNC:591]	1.39301
chr13	42272152	42323261	+	ENSG00000023516	AKAP11	ENST00000025301	GO:0005515(protein binding);GO:0005730(nucleolus);GO:0005737(cytoplasm);GO:0005777(peroxisome);GO:0005815(microtubule organizing center);GO:0005829(cytosol);GO:0005856(cytoskeleton);GO:0005886(plasma membrane);GO:0008104(protein localization);GO:0008157(protein phosphatase 1 binding);GO:0019207(kinase regulator activity);GO:0034237(protein kinase A regulatory subunit binding);GO:0035556(intracell…	NA	K16527	NA	A-kinase anchoring protein 11 [Source:HGNC Symbol;Acc:HGNC:369]	3.26375
chr1	193090866	193106114	-	ENSG00000023572	GLRX2	ENST00000608166;ENST00000367439	GO:0003756(protein disulfide isomerase activity);GO:0005515(protein binding);GO:0005634(nucleus);GO:0005654(nucleoplasm);GO:0005739(mitochondrion);GO:0005759(mitochondrial matrix);GO:0006355(regulation of transcription, DNA-templated);GO:0006749(glutathione metabolic process);GO:0006915(apoptotic process);GO:0007568(aging);GO:0008794(arsenate reductase (glutaredoxin) activity);GO:0009055(electron…	NA	K03676	NA	glutaredoxin 2 [Source:HGNC Symbol;Acc:HGNC:16065]	1.39219
chr14	61762420	61796428	+	ENSG00000023608	SNAPC1	ENST00000216294	GO:0000995(RNA polymerase III general transcription initiation factor activity);GO:0003677(DNA binding);GO:0005515(protein binding);GO:0005634(nucleus);GO:0005654(nucleoplasm);GO:0005730(nucleolus);GO:0016251(RNA polymerase II general transcription initiation factor activity);GO:0019185(snRNA-activating protein complex);GO:0042795(snRNA transcription by RNA polymerase II);GO:0042796(snRNA transcr…	NA	K15208	NA	small nuclear RNA activating complex polypeptide 1 [Source:HGNC Symbol;Acc:HGNC:11134]	87.3285
chr12	15911302	16037381	+	ENSG00000023697	DERA	ENST00000526521;ENST00000524480;ENST00000428559;ENST00000528821;ENST00000530274	GO:0003824(catalytic activity);GO:0004139(deoxyribose-phosphate aldolase activity);GO:0005515(protein binding);GO:0005576(extracellular region);GO:0005634(nucleus);GO:0005654(nucleoplasm);GO:0005737(cytoplasm);GO:0005829(cytosol);GO:0006098(pentose-phosphate shunt);GO:0009264(deoxyribonucleotide catabolic process);GO:0016052(carbohydrate catabolic process);GO:0016829(lyase activity);GO:0034774(se…	00030(Pentose phosphate pathway);00030(Pentose phosphate pathway)	K01619	EC:4.1.2.4	deoxyribose-phosphate aldolase [Source:HGNC Symbol;Acc:HGNC:24269]	2.71114
chr12	15882387	15903478	+	ENSG00000023734	STRAP	ENST00000419869;ENST00000541731;ENST00000025399;ENST00000536737;ENST00000539887	GO:0000122(negative regulation of transcription by RNA polymerase II);GO:0000387(spliceosomal snRNP assembly);GO:0003723(RNA binding);GO:0005102(signaling receptor binding);GO:0005515(protein binding);GO:0005634(nucleus);GO:0005737(cytoplasm);GO:0005829(cytosol);GO:0006397(mRNA processing);GO:0008380(RNA splicing);GO:0010633(negative regulation of epithelial cell migration);GO:0010719(negative re…	03013(RNA transport);03013(RNA transport)	K13137	NA	serine/threonine kinase receptor associated protein [Source:HGNC Symbol;Acc:HGNC:30796]	41.029
chr10	99782640	99852594	+	ENSG00000023839	ABCC2	ENST00000647814	GO:0000166(nucleotide binding);GO:0005515(protein binding);GO:0005524(ATP binding);GO:0005886(plasma membrane);GO:0005887(integral component of plasma membrane);GO:0006855(drug transmembrane transport);GO:0006954(inflammatory response);GO:0006979(response to oxidative stress);GO:0007565(female pregnancy);GO:0008514(organic anion transmembrane transporter activity);GO:0008559(ATPase-coupled xenobi…	01523(Antifolate resistance);01524(Platinum drug resistance);02010(ABC transporters);04976(Bile secretion)	NA	NA	ATP binding cassette subfamily C member 2 [Source:HGNC Symbol;Acc:HGNC:53]	0.0364599
chr6	35297818	35321771	+	ENSG00000023892	DEF6	ENST00000316637;ENST00000444278;ENST00000468102	GO:0005515(protein binding);GO:0005634(nucleus);GO:0005654(nucleoplasm);GO:0005737(cytoplasm);GO:0005829(cytosol);GO:0005856(cytoskeleton);GO:0005886(plasma membrane);GO:0016020(membrane);GO:0030175(filopodium);GO:0042995(cell projection);GO:0048471(perinuclear region of cytoplasm);GO:0048471(perinuclear region of cytoplasm)	NA	NA	NA	DEF6 guanine nucleotide exchange factor [Source:HGNC Symbol;Acc:HGNC:2760]	11.4077
chr1	150149183	150164720	+	ENSG00000023902	PLEKHO1	ENST00000369124;ENST00000479194;ENST00000492304;ENST00000607609;ENST00000477309;ENST00000441340	GO:0005515(protein binding);GO:0005634(nucleus);GO:0005737(cytoplasm);GO:0005886(plasma membrane);GO:0007520(myoblast fusion);GO:0008360(regulation of cell shape);GO:0016020(membrane);GO:0032587(ruffle membrane);GO:0036195(muscle cell projection membrane);GO:0051451(myoblast migration);GO:0072673(lamellipodium morphogenesis);GO:0072673(lamellipodium morphogenesis)	NA	NA	NA	pleckstrin homology domain containing O1 [Source:HGNC Symbol;Acc:HGNC:24310]	1.81341
chr1	93885199	93909456	-	ENSG00000023909	GCLM	ENST00000370238;ENST00000615724;ENST00000462183	GO:0004357(glutamate-cysteine ligase activity);GO:0005515(protein binding);GO:0005829(cytosol);GO:0006534(cysteine metabolic process);GO:0006536(glutamate metabolic process);GO:0006749(glutathione metabolic process);GO:0006750(glutathione biosynthetic process);GO:0006979(response to oxidative stress);GO:0007568(aging);GO:0007584(response to nutrient);GO:0008637(apoptotic mitochondrial changes);GO…	00270(Cysteine and methionine metabolism);00480(Glutathione metabolism);04216(Ferroptosis);04216(Ferroptosis)	NA	NA	glutamate-cysteine ligase modifier subunit [Source:HGNC Symbol;Acc:HGNC:4312]	5.4146
chr6	42564062	42693504	+	ENSG00000024048	UBR2	ENST00000372899;ENST00000372901	GO:0000151(ubiquitin ligase complex);GO:0000209(protein polyubiquitination);GO:0000785(chromatin);GO:0005515(protein binding);GO:0005634(nucleus);GO:0005737(cytoplasm);GO:0005829(cytosol);GO:0006342(chromatin silencing);GO:0006511(ubiquitin-dependent protein catabolic process);GO:0007131(reciprocal meiotic recombination);GO:0007140(male meiotic nuclear division);GO:0007141(male meiosis I);GO:0007…	NA	K10626	EC:2.3.2.27	ubiquitin protein ligase E3 component n-recognin 2 [Source:HGNC Symbol;Acc:HGNC:21289]	6.7129
chr19	47713422	47743134	+	ENSG00000024422	EHD2	ENST00000263277;ENST00000540884	GO:0000166(nucleotide binding);GO:0003676(nucleic acid binding);GO:0005509(calcium ion binding);GO:0005515(protein binding);GO:0005524(ATP binding);GO:0005525(GTP binding);GO:0005634(nucleus);GO:0005737(cytoplasm);GO:0005768(endosome);GO:0005769(early endosome);GO:0005829(cytosol);GO:0005886(plasma membrane);GO:0005901(caveola);GO:0006897(endocytosis);GO:0007596(blood coagulation);GO:0010008(endo…	04144(Endocytosis);04144(Endocytosis)	K12469	NA	EH domain containing 2 [Source:HGNC Symbol;Acc:HGNC:3243]	1.82105
chr1	68474152	68497221	-	ENSG00000024526	DEPDC1	ENST00000456315;ENST00000370966;ENST00000488146;ENST00000489862;ENST00000525124	GO:0005096(GTPase activator activity);GO:0005515(protein binding);GO:0005634(nucleus);GO:0007165(signal transduction);GO:0017053(transcriptional repressor complex);GO:0035556(intracellular signal transduction);GO:0043547(positive regulation of GTPase activity);GO:0045892(negative regulation of transcription, DNA-templated);GO:0045892(negative regulation of transcription, DNA-templated)	NA	NA	NA	DEP domain containing 1 [Source:HGNC Symbol;Acc:HGNC:22949]	3.7264
chr6	138773509	138793319	+	ENSG00000024862	CCDC28A	ENST00000611852;ENST00000332797;ENST00000617445	GO:0005515(protein binding);GO:0005515(protein binding)	NA	NA	NA	coiled-coil domain containing 28A [Source:HGNC Symbol;Acc:HGNC:21098]	4.0362
chr6	89364616	89412273	-	ENSG00000025039	RRAGD	ENST00000369415	GO:0000166(nucleotide binding);GO:0003924(GTPase activity);GO:0005515(protein binding);GO:0005525(GTP binding);GO:0005634(nucleus);GO:0005654(nucleoplasm);GO:0005737(cytoplasm);GO:0005764(lysosome);GO:0005813(centrosome);GO:0005829(cytosol);GO:0007050(cell cycle arrest);GO:0009267(cellular response to starvation);GO:0010506(regulation of autophagy);GO:0016241(regulation of macroautophagy);GO:0016…	04140(Autophagy - animal);04150(mTOR signaling pathway)	K16186	NA	Ras related GTP binding D [Source:HGNC Symbol;Acc:HGNC:19903]	0.0528969
chr6	122399551	122433119	+	ENSG00000025156	HSF2	ENST00000452194;ENST00000368455;ENST00000465214	GO:0000790(nuclear chromatin);GO:0000977(RNA polymerase II regulatory region sequence-specific DNA binding);GO:0000978(RNA polymerase II cis-regulatory region sequence-specific DNA binding);GO:0000981(DNA-binding transcription factor activity, RNA polymerase II-specific);GO:0001162(RNA polymerase II intronic transcription regulatory region sequence-specific DNA binding);GO:0001228(DNA-binding tra…	NA	K09415	NA	heat shock transcription factor 2 [Source:HGNC Symbol;Acc:HGNC:5225]	6.15344
chr20	35771974	35950370	+	ENSG00000025293	PHF20	ENST00000461405;ENST00000374012;ENST00000617560;ENST00000485604;ENST00000473943	GO:0000123(histone acetyltransferase complex);GO:0000981(DNA-binding transcription factor activity, RNA polymerase II-specific);GO:0003676(nucleic acid binding);GO:0003677(DNA binding);GO:0005515(protein binding);GO:0005634(nucleus);GO:0005654(nucleoplasm);GO:0005829(cytosol);GO:0006325(chromatin organization);GO:0006355(regulation of transcription, DNA-templated);GO:0006357(regulation of transcr…	NA	K18402	NA	PHD finger protein 20 [Source:HGNC Symbol;Acc:HGNC:16098]	6.40359
chr12	56752161	56787790	+	ENSG00000025423	HSD17B6	ENST00000554643;ENST00000556650;ENST00000556875	GO:0003824(catalytic activity);GO:0004303(estradiol 17-beta-dehydrogenase activity);GO:0004745(retinol dehydrogenase activity);GO:0005768(endosome);GO:0005783(endoplasmic reticulum);GO:0006629(lipid metabolic process);GO:0006702(androgen biosynthetic process);GO:0006710(androgen catabolic process);GO:0008202(steroid metabolic process);GO:0009055(electron transfer activity);GO:0016020(membrane);GO…	00140(Steroid hormone biosynthesis);00830(Retinol metabolism);00830(Retinol metabolism)	K13369	1.1.1.105;1.1.1.239;EC:1.1.1.62	hydroxysteroid 17-beta dehydrogenase 6 [Source:HGNC Symbol;Acc:HGNC:23316]	0.290985
chr11	47248300	47269033	+	ENSG00000025434	NR1H3	ENST00000616973;ENST00000395397;ENST00000405576;ENST00000481020;ENST00000481889;ENST00000487913;ENST00000467728;ENST00000483882;ENST00000527949;ENST00000462051;ENST00000494018	GO:0000122(negative regulation of transcription by RNA polymerase II);GO:0000790(nuclear chromatin);GO:0000976(transcription regulatory region sequence-specific DNA binding);GO:0000977(RNA polymerase II regulatory region sequence-specific DNA binding);GO:0000978(RNA polymerase II cis-regulatory region sequence-specific DNA binding);GO:0000981(DNA-binding transcription factor activity, RNA polymer…	03320(PPAR signaling pathway);04931(Insulin resistance);04932(Non-alcoholic fatty liver disease (NAFLD));05160(Hepatitis C);05160(Hepatitis C)	K08536	NA	nuclear receptor subfamily 1 group H member 3 [Source:HGNC Symbol;Acc:HGNC:7966]	1.12539
chr22	50525752	50530032	-	ENSG00000025708	TYMP	ENST00000252029;ENST00000487577;ENST00000395678;ENST00000425169;ENST00000650719;ENST00000651906;ENST00000487162;ENST00000652237;ENST00000651095;ENST00000651196	GO:0000002(mitochondrial genome maintenance);GO:0001525(angiogenesis);GO:0004645(1,4-alpha-oligoglucan phosphorylase activity);GO:0005515(protein binding);GO:0005829(cytosol);GO:0006206(pyrimidine nucleobase metabolic process);GO:0006213(pyrimidine nucleoside metabolic process);GO:0006935(chemotaxis);GO:0007165(signal transduction);GO:0007275(multicellular organism development);GO:0008083(growth …	00240(Pyrimidine metabolism);00983(Drug metabolism - other enzymes);05219(Bladder cancer);05219(Bladder cancer)	K00758	EC:2.4.2.4	thymidine phosphorylase [Source:HGNC Symbol;Acc:HGNC:3148]	3.7313
chr22	50508224	50524780	+	ENSG00000025770	NCAPH2	ENST00000420993;ENST00000395698;ENST00000395701;ENST00000418794;ENST00000299821;ENST00000522048	GO:0000793(condensed chromosome);GO:0000796(condensin complex);GO:0003682(chromatin binding);GO:0005515(protein binding);GO:0005634(nucleus);GO:0005654(nucleoplasm);GO:0005694(chromosome);GO:0007076(mitotic chromosome condensation);GO:0007143(female meiotic nuclear division);GO:0010032(meiotic chromosome condensation);GO:0016020(membrane);GO:0030054(cell junction);GO:0030261(chromosome condensati…	NA	K11490	NA	non-SMC condensin II complex subunit H2 [Source:HGNC Symbol;Acc:HGNC:25071]	10.4457
chr20	44942130	44960397	-	ENSG00000025772	TOMM34	ENST00000372813	GO:0005515(protein binding);GO:0005634(nucleus);GO:0005737(cytoplasm);GO:0005739(mitochondrion);GO:0005741(mitochondrial outer membrane);GO:0005829(cytosol);GO:0006626(protein targeting to mitochondrion);GO:0016020(membrane);GO:0016021(integral component of membrane);GO:0031072(heat shock protein binding)	NA	K17766	NA	translocase of outer mitochondrial membrane 34 [Source:HGNC Symbol;Acc:HGNC:15746]	135.992
chr6	107867756	107958208	-	ENSG00000025796	SEC63	ENST00000369002;ENST00000459782;ENST00000473746;ENST00000465210;ENST00000466419;ENST00000489455;ENST00000484803;ENST00000446496	GO:0001889(liver development);GO:0003723(RNA binding);GO:0005515(protein binding);GO:0005783(endoplasmic reticulum);GO:0005789(endoplasmic reticulum membrane);GO:0005829(cytosol);GO:0006612(protein targeting to membrane);GO:0006614(SRP-dependent cotranslational protein targeting to membrane);GO:0006620(posttranslational protein targeting to endoplasmic reticulum membrane);GO:0006807(nitrogen comp…	03060(Protein export);04141(Protein processing in endoplasmic reticulum);04141(Protein processing in endoplasmic reticulum)	K09540	NA	SEC63 homolog, protein translocation regulator [Source:HGNC Symbol;Acc:HGNC:21082]	6.99196
chr1	32108056	32176563	+	ENSG00000025800	KPNA6	ENST00000373625;ENST00000471599	GO:0005515(protein binding);GO:0005634(nucleus);GO:0005654(nucleoplasm);GO:0005737(cytoplasm);GO:0006606(protein import into nucleus);GO:0006607(NLS-bearing protein import into nucleus);GO:0008139(nuclear localization sequence binding);GO:0015031(protein transport);GO:0016020(membrane);GO:0016032(viral process);GO:0019079(viral genome replication);GO:0030682(mitigation of host defenses by symbion…	NA	NA	NA	karyopherin subunit alpha 6 [Source:HGNC Symbol;Acc:HGNC:6399]	18.9898
chr10	17228241	17237593	+	ENSG00000026025	VIM	ENST00000478746;ENST00000497849;ENST00000224237;ENST00000487938;ENST00000485947;ENST00000469543;ENST00000421459;ENST00000637053;ENST00000495528	GO:0003725(double-stranded RNA binding);GO:0005200(structural constituent of cytoskeleton);GO:0005212(structural constituent of eye lens);GO:0005515(protein binding);GO:0005634(nucleus);GO:0005737(cytoplasm);GO:0005777(peroxisome);GO:0005829(cytosol);GO:0005844(polysome);GO:0005856(cytoskeleton);GO:0005882(intermediate filament);GO:0005886(plasma membrane);GO:0005925(focal adhesion);GO:0010628(po…	05169(Epstein-Barr virus infection);05206(MicroRNAs in cancer);05206(MicroRNAs in cancer)	K07606	NA	vimentin [Source:HGNC Symbol;Acc:HGNC:12692]	152.423
chr20	63659300	63698684	+	ENSG00000026036	RTEL1-TNFRSF6B	ENST00000492259;ENST00000480273;ENST00000496281	GO:0000166(nucleotide binding);GO:0000723(telomere maintenance);GO:0003676(nucleic acid binding);GO:0003677(DNA binding);GO:0003678(DNA helicase activity);GO:0004386(helicase activity);GO:0005524(ATP binding);GO:0005634(nucleus);GO:0006139(nucleobase-containing compound metabolic process);GO:0006260(DNA replication);GO:0006281(DNA repair);GO:0006310(DNA recombination);GO:0006974(cellular response…	NA	NA	NA	RTEL1-TNFRSF6B readthrough (NMD candidate) [Source:HGNC Symbol;Acc:HGNC:44095]	0.988457
chr10	88990531	89017059	+	ENSG00000026103	FAS	ENST00000612663;ENST00000652046	GO:0001934(positive regulation of protein phosphorylation);GO:0004888(transmembrane signaling receptor activity);GO:0005031(tumor necrosis factor-activated receptor activity);GO:0005515(protein binding);GO:0005516(calmodulin binding);GO:0005576(extracellular region);GO:0005829(cytosol);GO:0005886(plasma membrane);GO:0006915(apoptotic process);GO:0006919(activation of cysteine-type endopeptidase a…	01524(Platinum drug resistance);04010(MAPK signaling pathway);04060(Cytokine-cytokine receptor interaction);04115(p53 signaling pathway);04210(Apoptosis);04217(Necroptosis);04650(Natural killer cell mediated cytotoxicity);04668(TNF signaling pathway);04932(Non-alcoholic fatty liver disease (NAFLD));04940(Type I diabetes mellitus);05010(Alzheimer disease);05142(Chagas disease (American trypanosomi…	NA	NA	Fas cell surface death receptor [Source:HGNC Symbol;Acc:HGNC:11920]	0.1406
chr6	166922113	166957191	-	ENSG00000026297	RNASET2	ENST00000508775;ENST00000510083;ENST00000620173;ENST00000499370;ENST00000509073	GO:0002376(immune system process);GO:0003723(RNA binding);GO:0004518(nuclease activity);GO:0004519(endonuclease activity);GO:0004521(endoribonuclease activity);GO:0004540(ribonuclease activity);GO:0005576(extracellular region);GO:0005615(extracellular space);GO:0005739(mitochondrion);GO:0005758(mitochondrial intermembrane space);GO:0005764(lysosome);GO:0005783(endoplasmic reticulum);GO:0005788(en…	NA	K01166	EC:4.6.1.19	ribonuclease T2 [Source:HGNC Symbol;Acc:HGNC:21686]	0.562815
chr11	35138882	35232402	+	ENSG00000026508	CD44	ENST00000526025;ENST00000415148;ENST00000263398;ENST00000428726;ENST00000433892;ENST00000434472;ENST00000442151;ENST00000526000;ENST00000531118;ENST00000531110;ENST00000534296;ENST00000525688;ENST00000525241;ENST00000528922;ENST00000525348;ENST00000534082;ENST00000525293;ENST00000532339;ENST00000527326;ENST00000531141	GO:0004888(transmembrane signaling receptor activity);GO:0004896(cytokine receptor activity);GO:0005515(protein binding);GO:0005518(collagen binding);GO:0005540(hyaluronic acid binding);GO:0005794(Golgi apparatus);GO:0005829(cytosol);GO:0005886(plasma membrane);GO:0005887(integral component of plasma membrane);GO:0005902(microvillus);GO:0005925(focal adhesion);GO:0006954(inflammatory response);GO…	04512(ECM-receptor interaction);04640(Hematopoietic cell lineage);05131(Shigellosis);05169(Epstein-Barr virus infection);05205(Proteoglycans in cancer);05206(MicroRNAs in cancer);05206(MicroRNAs in cancer)	NA	NA	CD44 molecule (Indian blood group) [Source:HGNC Symbol;Acc:HGNC:1681]	19.9235
chr20	51003656	51023107	-	ENSG00000026559	KCNG1	ENST00000371571;ENST00000506387;ENST00000439216;ENST00000424171;ENST00000433903;ENST00000447736	GO:0005216(ion channel activity);GO:0005244(voltage-gated ion channel activity);GO:0005249(voltage-gated potassium channel activity);GO:0005251(delayed rectifier potassium channel activity);GO:0005267(potassium channel activity);GO:0005515(protein binding);GO:0005886(plasma membrane);GO:0006811(ion transport);GO:0006813(potassium ion transport);GO:0008076(voltage-gated potassium channel complex);…	NA	NA	NA	potassium voltage-gated channel modifier subfamily G member 1 [Source:HGNC Symbol;Acc:HGNC:6248]	5.65542
chr6	161129967	161274061	-	ENSG00000026652	AGPAT4	ENST00000320285;ENST00000624499;ENST00000366905	GO:0003841(1-acylglycerol-3-phosphate O-acyltransferase activity);GO:0005515(protein binding);GO:0005741(mitochondrial outer membrane);GO:0005783(endoplasmic reticulum);GO:0005789(endoplasmic reticulum membrane);GO:0006629(lipid metabolic process);GO:0006644(phospholipid metabolic process);GO:0006654(phosphatidic acid biosynthetic process);GO:0008654(phospholipid biosynthetic process);GO:0012505(…	00561(Glycerolipid metabolism);00564(Glycerophospholipid metabolism);04072(Phospholipase D signaling pathway);04072(Phospholipase D signaling pathway)	K13523	2.3.1.-;EC:2.3.1.51	1-acylglycerol-3-phosphate O-acyltransferase 4 [Source:HGNC Symbol;Acc:HGNC:20885]	0.378511
chr6	26402237	26415208	+	ENSG00000026950	BTN3A1	ENST00000476549;ENST00000465690;ENST00000289361;ENST00000502361	GO:0001817(regulation of cytokine production);GO:0002250(adaptive immune response);GO:0002376(immune system process);GO:0005102(signaling receptor binding);GO:0005515(protein binding);GO:0005886(plasma membrane);GO:0009897(external side of plasma membrane);GO:0016020(membrane);GO:0016021(integral component of membrane);GO:0032609(interferon-gamma production);GO:0050663(cytokine secretion);GO:0050…	NA	K06712	NA	butyrophilin subfamily 3 member A1 [Source:HGNC Symbol;Acc:HGNC:1138]	1.47236
chr13	23730189	23889400	-	ENSG00000027001	MIPEP	ENST00000464194;ENST00000433710;ENST00000382172;ENST00000494139;ENST00000469167	GO:0004222(metalloendopeptidase activity);GO:0005739(mitochondrion);GO:0005759(mitochondrial matrix);GO:0006508(proteolysis);GO:0006518(peptide metabolic process);GO:0006627(protein processing involved in protein targeting to mitochondrion);GO:0008233(peptidase activity);GO:0008237(metallopeptidase activity);GO:0016787(hydrolase activity);GO:0046872(metal ion binding);GO:0046872(metal ion binding)	NA	K01410	EC:3.4.24.59	mitochondrial intermediate peptidase [Source:HGNC Symbol;Acc:HGNC:7104]	4.22863
chr14	61187559	61550976	+	ENSG00000027075	PRKCH	ENST00000557294;ENST00000555542;ENST00000332981;ENST00000555082;ENST00000553830;ENST00000555233;ENST00000640011;ENST00000557599;ENST00000556245	GO:0000166(nucleotide binding);GO:0004672(protein kinase activity);GO:0004674(protein serine/threonine kinase activity);GO:0004697(protein kinase C activity);GO:0004698(calcium-dependent protein kinase C activity);GO:0005515(protein binding);GO:0005524(ATP binding);GO:0005737(cytoplasm);GO:0005829(cytosol);GO:0005886(plasma membrane);GO:0006468(protein phosphorylation);GO:0007165(signal transduct…	04270(Vascular smooth muscle contraction);04750(Inflammatory mediator regulation of TRP channels);04750(Inflammatory mediator regulation of TRP channels)	NA	NA	protein kinase C eta [Source:HGNC Symbol;Acc:HGNC:9403]	4.54598
chr6	137197485	137219449	-	ENSG00000027697	IFNGR1	ENST00000367739;ENST00000646898;ENST00000644894;ENST00000478333	GO:0001774(microglial cell activation);GO:0004896(cytokine receptor activity);GO:0004906(interferon-gamma receptor activity);GO:0005515(protein binding);GO:0005886(plasma membrane);GO:0005887(integral component of plasma membrane);GO:0007165(signal transduction);GO:0009615(response to virus);GO:0010628(positive regulation of gene expression);GO:0016020(membrane);GO:0016021(integral component of m…	04060(Cytokine-cytokine receptor interaction);04066(HIF-1 signaling pathway);04217(Necroptosis);04380(Osteoclast differentiation);04630(Jak-STAT signaling pathway);04650(Natural killer cell mediated cytotoxicity);04658(Th1 and Th2 cell differentiation);04659(Th17 cell differentiation);05132(Salmonella infection);05140(Leishmaniasis);05142(Chagas disease (American trypanosomiasis));05145(Toxoplasm…	K05132	NA	interferon gamma receptor 1 [Source:HGNC Symbol;Acc:HGNC:5439]	3.93929
chr5	177600132	177610330	+	ENSG00000027847	B4GALT7	ENST00000029410;ENST00000505433;ENST00000510761;ENST00000505468;ENST00000507061;ENST00000505145;ENST00000515353	GO:0000139(Golgi membrane);GO:0003831(beta-N-acetylglucosaminylglycopeptide beta-1,4-galactosyltransferase activity);GO:0005515(protein binding);GO:0005794(Golgi apparatus);GO:0005975(carbohydrate metabolic process);GO:0006024(glycosaminoglycan biosynthetic process);GO:0006029(proteoglycan metabolic process);GO:0006464(cellular protein modification process);GO:0006486(protein glycosylation);GO:00…	00532(Glycosaminoglycan biosynthesis - chondroitin sulfate / dermatan sulfate);00534(Glycosaminoglycan biosynthesis - heparan sulfate / heparin);00534(Glycosaminoglycan biosynthesis - heparan sulfate / heparin)	NA	NA	beta-1,4-galactosyltransferase 7 [Source:HGNC Symbol;Acc:HGNC:930]	7.61355
chr1	156806243	156816848	-	ENSG00000027869	SH2D2A	ENST00000368199;ENST00000468744;ENST00000486350;ENST00000495306	GO:0001525(angiogenesis);GO:0005515(protein binding);GO:0005737(cytoplasm);GO:0005829(cytosol);GO:0007165(signal transduction);GO:0007275(multicellular organism development);GO:0008283(cell population proliferation);GO:0017124(SH3 domain binding);GO:0030154(cell differentiation);GO:0048010(vascular endothelial growth factor receptor signaling pathway);GO:0048010(vascular endothelial growth factor…	04370(VEGF signaling pathway);04370(VEGF signaling pathway)	K08273	NA	SH2 domain containing 2A [Source:HGNC Symbol;Acc:HGNC:10821]	1.53625
chr2	57907629	58159920	+	ENSG00000028116	VRK2	ENST00000648897;ENST00000417641;ENST00000412104;ENST00000432057;ENST00000340157;ENST00000428021	GO:0000166(nucleotide binding);GO:0004672(protein kinase activity);GO:0004674(protein serine/threonine kinase activity);GO:0005515(protein binding);GO:0005524(ATP binding);GO:0005634(nucleus);GO:0005635(nuclear envelope);GO:0005737(cytoplasm);GO:0005739(mitochondrion);GO:0005783(endoplasmic reticulum);GO:0005789(endoplasmic reticulum membrane);GO:0006468(protein phosphorylation);GO:0016020(membra…	NA	K08816	EC:2.7.11.1	VRK serine/threonine kinase 2 [Source:HGNC Symbol;Acc:HGNC:12719]	8.00717
chr1	12166991	12209228	+	ENSG00000028137	TNFRSF1B	ENST00000376259	GO:0002718(regulation of cytokine production involved in immune response);GO:0002724(regulation of T cell cytokine production);GO:0002947(tumor necrosis factor receptor superfamily complex);GO:0003176(aortic valve development);GO:0003177(pulmonary valve development);GO:0003332(negative regulation of extracellular matrix constituent secretion);GO:0005031(tumor necrosis factor-activated receptor ac…	04060(Cytokine-cytokine receptor interaction);04668(TNF signaling pathway);04920(Adipocytokine signaling pathway);05014(Amyotrophic lateral sclerosis (ALS));05170(Human immunodeficiency virus 1 infection)	K05141	NA	TNF receptor superfamily member 1B [Source:HGNC Symbol;Acc:HGNC:11917]	0.0440644
chr12	95217746	95302799	+	ENSG00000028203	VEZT	ENST00000550803;ENST00000547611;ENST00000547997;ENST00000546557;ENST00000551746;ENST00000548838;ENST00000436874;ENST00000551472;ENST00000551792;ENST00000553063;ENST00000548455;ENST00000552031;ENST00000549624;ENST00000548245;ENST00000552626;ENST00000552660;ENST00000551994;ENST00000549192;ENST00000548371;ENST00000550106;ENST00000551311;ENST00000546365;ENST00000546445;ENST00000546409;ENST00000397792…	GO:0001669(acrosomal vesicle);GO:0002142(stereocilia ankle link complex);GO:0005634(nucleus);GO:0005654(nucleoplasm);GO:0005829(cytosol);GO:0005886(plasma membrane);GO:0005912(adherens junction);GO:0016020(membrane);GO:0016021(integral component of membrane);GO:0017022(myosin binding);GO:0030054(cell junction);GO:0031410(cytoplasmic vesicle);GO:0042995(cell projection);GO:0060171(stereocilium mem…	NA	NA	NA	vezatin, adherens junctions transmembrane protein [Source:HGNC Symbol;Acc:HGNC:18258]	16.016
chr19	42086110	42196585	-	ENSG00000028277	POU2F2	ENST00000389341;ENST00000526816;ENST00000560398;ENST00000529952;ENST00000598842;ENST00000528894;ENST00000530982;ENST00000558596	GO:0000790(nuclear chromatin);GO:0000976(transcription regulatory region sequence-specific DNA binding);GO:0000978(RNA polymerase II cis-regulatory region sequence-specific DNA binding);GO:0000981(DNA-binding transcription factor activity, RNA polymerase II-specific);GO:0001228(DNA-binding transcription activator activity, RNA polymerase II-specific);GO:0002335(mature B cell differentiation);GO:0…	05168(Herpes simplex virus 1 infection);05168(Herpes simplex virus 1 infection)	NA	NA	POU class 2 homeobox 2 [Source:HGNC Symbol;Acc:HGNC:9213]	0.894499
chr5	850291	892801	-	ENSG00000028310	BRD9	ENST00000497410;ENST00000483234;ENST00000495794;ENST00000490814;ENST00000495265;ENST00000467963;ENST00000489816;ENST00000483173;ENST00000519112;ENST00000518250;ENST00000523139;ENST00000466684;ENST00000494422;ENST00000489093	GO:0003676(nucleic acid binding);GO:0005515(protein binding);GO:0005634(nucleus);GO:0006325(chromatin organization);GO:0006357(regulation of transcription by RNA polymerase II);GO:0008150(biological_process);GO:0016514(SWI/SNF complex);GO:0070577(lysine-acetylated histone binding);GO:0070577(lysine-acetylated histone binding)	NA	K22184	NA	bromodomain containing 9 [Source:HGNC Symbol;Acc:HGNC:25818]	5.15297
chr15	64094123	64146090	+	ENSG00000028528	SNX1	ENST00000560829;ENST00000559844;ENST00000261889;ENST00000560260;ENST00000561026;ENST00000559401;ENST00000559339;ENST00000559961	GO:0005154(epidermal growth factor receptor binding);GO:0005158(insulin receptor binding);GO:0005515(protein binding);GO:0005737(cytoplasm);GO:0005764(lysosome);GO:0005768(endosome);GO:0005769(early endosome);GO:0005794(Golgi apparatus);GO:0005829(cytosol);GO:0006886(intracellular protein transport);GO:0008289(lipid binding);GO:0010008(endosome membrane);GO:0015031(protein transport);GO:0016020(m…	04144(Endocytosis);04144(Endocytosis)	K17917	NA	sorting nexin 1 [Source:HGNC Symbol;Acc:HGNC:11172]	6.85763
chr6	133952170	133990432	+	ENSG00000028839	TBPL1	ENST00000457715;ENST00000367871;ENST00000367869;ENST00000237264	GO:0000126(transcription factor TFIIIB complex);GO:0000978(RNA polymerase II cis-regulatory region sequence-specific DNA binding);GO:0000979(RNA polymerase II core promoter sequence-specific DNA binding);GO:0001016(RNA polymerase III regulatory region DNA binding);GO:0001228(DNA-binding transcription activator activity, RNA polymerase II-specific);GO:0001675(acrosome assembly);GO:0003677(DNA bind…	03022(Basal transcription factors);05016(Huntington disease);05165(Human papillomavirus infection);05166(Human T-cell leukemia virus 1 infection);05203(Viral carcinogenesis);05203(Viral carcinogenesis)	K03120	NA	TATA-box binding protein like 1 [Source:HGNC Symbol;Acc:HGNC:11589]	1.97572
chr12	27332854	27425289	+	ENSG00000029153	ARNTL2	ENST00000544915;ENST00000395901;ENST00000546179;ENST00000311001;ENST00000261178;ENST00000266503;ENST00000539558;ENST00000542388	GO:0000790(nuclear chromatin);GO:0000978(RNA polymerase II cis-regulatory region sequence-specific DNA binding);GO:0000981(DNA-binding transcription factor activity, RNA polymerase II-specific);GO:0003677(DNA binding);GO:0003700(DNA-binding transcription factor activity);GO:0005634(nucleus);GO:0005654(nucleoplasm);GO:0005667(transcription factor complex);GO:0005730(nucleolus);GO:0005737(cytoplasm…	NA	K09099	NA	aryl hydrocarbon receptor nuclear translocator like 2 [Source:HGNC Symbol;Acc:HGNC:18984]	25.329
chr6	136256627	136289851	-	ENSG00000029363	BCLAF1	ENST00000531224;ENST00000640069;ENST00000353331;ENST00000527536;ENST00000527613;ENST00000530767;ENST00000527759;ENST00000534269;ENST00000529522;ENST00000532384;ENST00000530429;ENST00000529917;ENST00000392348;ENST00000526228;ENST00000534321;ENST00000534792;ENST00000532076;ENST00000628517;ENST00000529826;ENST00000476194;ENST00000533621;ENST00000528229	GO:0000184(nuclear-transcribed mRNA catabolic process, nonsense-mediated decay);GO:0003677(DNA binding);GO:0003712(transcription coregulator activity);GO:0003723(RNA binding);GO:0005515(protein binding);GO:0005634(nucleus);GO:0005654(nucleoplasm);GO:0005737(cytoplasm);GO:0006397(mRNA processing);GO:0006417(regulation of translation);GO:0006915(apoptotic process);GO:0008380(RNA splicing);GO:001659…	NA	K13087	NA	BCL2 associated transcription factor 1 [Source:HGNC Symbol;Acc:HGNC:16863]	10.8357
chr14	69398015	69462390	+	ENSG00000029364	SLC39A9	ENST00000556125;ENST00000555245;ENST00000538956;ENST00000556605;ENST00000628474;ENST00000336643;ENST00000554059;ENST00000555840;ENST00000557046;ENST00000554023	GO:0005515(protein binding);GO:0006811(ion transport);GO:0006829(zinc ion transport);GO:0016020(membrane);GO:0016021(integral component of membrane);GO:0030001(metal ion transport);GO:0046873(metal ion transmembrane transporter activity);GO:0055085(transmembrane transport);GO:0055085(transmembrane transport)	NA	K14715	NA	solute carrier family 39 member 9 [Source:HGNC Symbol;Acc:HGNC:20182]	25.054
chr8	41653220	41896762	-	ENSG00000029534	ANK1	ENST00000347528;ENST00000518715;ENST00000524227	GO:0005198(structural molecule activity);GO:0005200(structural constituent of cytoskeleton);GO:0005515(protein binding);GO:0005634(nucleus);GO:0005737(cytoplasm);GO:0005829(cytosol);GO:0005856(cytoskeleton);GO:0005886(plasma membrane);GO:0006887(exocytosis);GO:0006888(endoplasmic reticulum to Golgi vesicle-mediated transport);GO:0007010(cytoskeleton organization);GO:0007165(signal transduction);G…	05205(Proteoglycans in cancer);05205(Proteoglycans in cancer)	NA	NA	ankyrin 1 [Source:HGNC Symbol;Acc:HGNC:492]	0.078161
chr6	155256134	155314493	-	ENSG00000029639	TFB1M	ENST00000367166;ENST00000468889;ENST00000495806;ENST00000475849;ENST00000480390;ENST00000466349	GO:0000154(rRNA modification);GO:0000179(rRNA (adenine-N6,N6-)-dimethyltransferase activity);GO:0003677(DNA binding);GO:0003723(RNA binding);GO:0005515(protein binding);GO:0005739(mitochondrion);GO:0005759(mitochondrial matrix);GO:0006364(rRNA processing);GO:0007005(mitochondrion organization);GO:0008168(methyltransferase activity);GO:0008649(rRNA methyltransferase activity);GO:0016740(transferas…	NA	K15266	EC:2.1.1.-	transcription factor B1, mitochondrial [Source:HGNC Symbol;Acc:HGNC:17037]	2.87132
chr17	5282265	5386340	+	ENSG00000029725	RABEP1	ENST00000537505;ENST00000570487;ENST00000572250	GO:0005096(GTPase activator activity);GO:0005515(protein binding);GO:0005737(cytoplasm);GO:0005768(endosome);GO:0005769(early endosome);GO:0006893(Golgi to plasma membrane transport);GO:0006897(endocytosis);GO:0006915(apoptotic process);GO:0007165(signal transduction);GO:0008083(growth factor activity);GO:0015031(protein transport);GO:0016192(vesicle-mediated transport);GO:0019904(protein domain …	04144(Endocytosis);04144(Endocytosis)	NA	NA	rabaptin, RAB GTPase binding effector protein 1 [Source:HGNC Symbol;Acc:HGNC:17677]	7.09223
X	150980509	150990771	+	ENSG00000029993	HMGB3	ENST00000325307;ENST00000455596;ENST00000448905;ENST00000430118	GO:0000400(four-way junction DNA binding);GO:0000790(nuclear chromatin);GO:0002376(immune system process);GO:0003677(DNA binding);GO:0003682(chromatin binding);GO:0003690(double-stranded DNA binding);GO:0003723(RNA binding);GO:0005515(protein binding);GO:0005634(nucleus);GO:0005694(chromosome);GO:0005737(cytoplasm);GO:0006310(DNA recombination);GO:0006338(chromatin remodeling);GO:0006355(regulati…	NA	K11296	NA	high mobility group box 3 [Source:HGNC Symbol;Acc:HGNC:5004]	18.3504
chr11	47778087	47848555	-	ENSG00000030066	NUP160	ENST00000378460;ENST00000532773;ENST00000528071;ENST00000526569;ENST00000527750;ENST00000528501;ENST00000531016;ENST00000527126;ENST00000526870	GO:0000776(kinetochore);GO:0005515(protein binding);GO:0005634(nucleus);GO:0005635(nuclear envelope);GO:0005643(nuclear pore);GO:0005829(cytosol);GO:0006110(regulation of glycolytic process);GO:0006406(mRNA export from nucleus);GO:0006409(tRNA export from nucleus);GO:0015031(protein transport);GO:0016032(viral process);GO:0016925(protein sumoylation);GO:0017056(structural constituent of nuclear p…	03013(RNA transport);03013(RNA transport)	K14303	NA	nucleoporin 160 [Source:HGNC Symbol;Acc:HGNC:18017]	6.48755
chr6	33572547	33580293	-	ENSG00000030110	BAK1	ENST00000442998;ENST00000374467	GO:0001776(leukocyte homeostasis);GO:0001782(B cell homeostasis);GO:0001783(B cell apoptotic process);GO:0001836(release of cytochrome c from mitochondria);GO:0001974(blood vessel remodeling);GO:0002262(myeloid cell homeostasis);GO:0002352(B cell negative selection);GO:0003674(molecular_function);GO:0005515(protein binding);GO:0005739(mitochondrion);GO:0005741(mitochondrial outer membrane);GO:000…	01524(Platinum drug resistance);04141(Protein processing in endoplasmic reticulum);04210(Apoptosis);04215(Apoptosis - multiple species);05160(Hepatitis C);05162(Measles);05163(Human cytomegalovirus infection);05165(Human papillomavirus infection);05167(Kaposi sarcoma-associated herpesvirus infection);05168(Herpes simplex virus 1 infection);05169(Epstein-Barr virus infection);05170(Human immunodef…	NA	NA	BCL2 antagonist/killer 1 [Source:HGNC Symbol;Acc:HGNC:949]	37.7122
chr9	110668779	110806558	+	ENSG00000030304	MUSK	ENST00000374448	GO:0000166(nucleotide binding);GO:0001934(positive regulation of protein phosphorylation);GO:0004672(protein kinase activity);GO:0004713(protein tyrosine kinase activity);GO:0004714(transmembrane receptor protein tyrosine kinase activity);GO:0005515(protein binding);GO:0005518(collagen binding);GO:0005524(ATP binding);GO:0005886(plasma membrane);GO:0005887(integral component of plasma membrane);G…	NA	K05129	EC:2.7.10.1	muscle associated receptor tyrosine kinase [Source:HGNC Symbol;Acc:HGNC:7525]	0.00795685
chr2	212999691	213152427	-	ENSG00000030419	IKZF2	ENST00000451136;ENST00000434687;ENST00000484040;ENST00000431520;ENST00000452786	GO:0000976(transcription regulatory region sequence-specific DNA binding);GO:0003674(molecular_function);GO:0003676(nucleic acid binding);GO:0003677(DNA binding);GO:0003700(DNA-binding transcription factor activity);GO:0005515(protein binding);GO:0005634(nucleus);GO:0005654(nucleoplasm);GO:0008150(biological_process);GO:0042802(identical protein binding);GO:0045944(positive regulation of transcri…	NA	K09220	NA	IKAROS family zinc finger 2 [Source:HGNC Symbol;Acc:HGNC:13177]	0.116775
chr17	44345246	44353106	+	ENSG00000030582	GRN	ENST00000588170;ENST00000589536;ENST00000587109;ENST00000593167;ENST00000585512;ENST00000592323;ENST00000591740;ENST00000592783;ENST00000053867;ENST00000587958;ENST00000590984;ENST00000586443;ENST00000589923;ENST00000585348	GO:0002265(astrocyte activation involved in immune response);GO:0002282(microglial cell activation involved in immune response);GO:0003723(RNA binding);GO:0005125(cytokine activity);GO:0005515(protein binding);GO:0005576(extracellular region);GO:0005615(extracellular space);GO:0005764(lysosome);GO:0005765(lysosomal membrane);GO:0005768(endosome);GO:0005770(late endosome);GO:0005783(endoplasmic re…	NA	NA	NA	granulin precursor [Source:HGNC Symbol;Acc:HGNC:4601]	183.994
chr5	137937960	138051961	-	ENSG00000031003	FAM13B	ENST00000033079;ENST00000425075;ENST00000420893;ENST00000513640;ENST00000505281;ENST00000509596;ENST00000508403;ENST00000510804	GO:0005096(GTPase activator activity);GO:0005829(cytosol);GO:0007165(signal transduction);GO:0043547(positive regulation of GTPase activity);GO:0051056(regulation of small GTPase mediated signal transduction);GO:0051056(regulation of small GTPase mediated signal transduction)	NA	NA	NA	family with sequence similarity 13 member B [Source:HGNC Symbol;Acc:HGNC:1335]	5.25311
chr3	119294383	119420714	+	ENSG00000031081	ARHGAP31	ENST00000264245	GO:0005096(GTPase activator activity);GO:0005829(cytosol);GO:0005925(focal adhesion);GO:0007165(signal transduction);GO:0007264(small GTPase mediated signal transduction);GO:0017124(SH3 domain binding);GO:0030027(lamellipodium);GO:0030054(cell junction);GO:0042995(cell projection);GO:0043547(positive regulation of GTPase activity);GO:0051056(regulation of small GTPase mediated signal transduction)	NA	K20646	NA	Rho GTPase activating protein 31 [Source:HGNC Symbol;Acc:HGNC:29216]	4.74335
chr6	49463370	49493107	+	ENSG00000031691	CENPQ	ENST00000335783	GO:0000775(chromosome, centromeric region);GO:0000776(kinetochore);GO:0005515(protein binding);GO:0005634(nucleus);GO:0005654(nucleoplasm);GO:0005694(chromosome);GO:0005829(cytosol);GO:0015629(actin cytoskeleton);GO:0034080(CENP-A containing nucleosome assembly);GO:0051310(metaphase plate congression);GO:1905342(positive regulation of protein localization to kinetochore)	NA	K11509	NA	centromere protein Q [Source:HGNC Symbol;Acc:HGNC:21347]	3.90868
chr1	109213918	109238182	+	ENSG00000031698	SARS1	ENST00000234677;ENST00000482384;ENST00000477544;ENST00000369923;ENST00000471705;ENST00000468588	GO:0000049(tRNA binding);GO:0000122(negative regulation of transcription by RNA polymerase II);GO:0000166(nucleotide binding);GO:0000978(RNA polymerase II cis-regulatory region sequence-specific DNA binding);GO:0003677(DNA binding);GO:0003723(RNA binding);GO:0004812(aminoacyl-tRNA ligase activity);GO:0004828(serine-tRNA ligase activity);GO:0005515(protein binding);GO:0005524(ATP binding);GO:00056…	00970(Aminoacyl-tRNA biosynthesis);00970(Aminoacyl-tRNA biosynthesis)	K01875	EC:6.1.1.11	seryl-tRNA synthetase 1 [Source:HGNC Symbol;Acc:HGNC:10537]	74.1458
chr19	5916139	5978142	-	ENSG00000031823	RANBP3	ENST00000439268;ENST00000340578;ENST00000592771;ENST00000586344;ENST00000591092;ENST00000034275;ENST00000587479;ENST00000592197;ENST00000587411;ENST00000592621;ENST00000587799;ENST00000593025;ENST00000587159;ENST00000586117;ENST00000587463;ENST00000588010;ENST00000591124;ENST00000592133;ENST00000591881;ENST00000587263;ENST00000587956;ENST00000591333;ENST00000592266	GO:0005096(GTPase activator activity);GO:0005515(protein binding);GO:0005634(nucleus);GO:0005643(nuclear pore);GO:0005654(nucleoplasm);GO:0005737(cytoplasm);GO:0006611(protein export from nucleus);GO:0008536(Ran GTPase binding);GO:0015031(protein transport);GO:0043547(positive regulation of GTPase activity);GO:0046907(intracellular transport);GO:0070412(R-SMAD binding);GO:0070412(R-SMAD binding)	05166(Human T-cell leukemia virus 1 infection);05166(Human T-cell leukemia virus 1 infection)	NA	NA	RAN binding protein 3 [Source:HGNC Symbol;Acc:HGNC:9850]	16.7528
chr14	58298504	58373887	+	ENSG00000032219	ARID4A	ENST00000348476;ENST00000355431;ENST00000431612;ENST00000431317;ENST00000553355;ENST00000469635;ENST00000466065	GO:0000976(transcription regulatory region sequence-specific DNA binding);GO:0003677(DNA binding);GO:0005634(nucleus);GO:0005654(nucleoplasm);GO:0005829(cytosol);GO:0005886(plasma membrane);GO:0006325(chromatin organization);GO:0006349(regulation of gene expression by genetic imprinting);GO:0006357(regulation of transcription by RNA polymerase II);GO:0007283(spermatogenesis);GO:0017053(transcript…	NA	NA	NA	AT-rich interaction domain 4A [Source:HGNC Symbol;Acc:HGNC:9885]	7.62287
chr2	3188925	3377830	-	ENSG00000032389	EIPR1	ENST00000478754;ENST00000398659;ENST00000382125;ENST00000496433;ENST00000463662;ENST00000482570;ENST00000435721;ENST00000470625;ENST00000443925;ENST00000406835;ENST00000444776	GO:0000938(GARP complex);GO:0005515(protein binding);GO:0005794(Golgi apparatus);GO:0005802(trans-Golgi network);GO:0016567(protein ubiquitination);GO:0032456(endocytic recycling);GO:0050796(regulation of insulin secretion);GO:1905281(positive regulation of retrograde transport, endosome to Golgi);GO:1990745(EARP complex);GO:2001137(positive regulation of endocytic recycling);GO:2001137(positive …	NA	K23289	NA	EARP complex and GARP complex interacting protein 1 [Source:HGNC Symbol;Acc:HGNC:12383]	7.12032
chr19	7534004	7561764	+	ENSG00000032444	PNPLA6	ENST00000221249;ENST00000594754;ENST00000601668;ENST00000594098;ENST00000596515;ENST00000600737;ENST00000602191;ENST00000598462;ENST00000599311;ENST00000595176;ENST00000595889;ENST00000599951;ENST00000646984;ENST00000595352;ENST00000597202	GO:0004622(lysophospholipase activity);GO:0005783(endoplasmic reticulum);GO:0005789(endoplasmic reticulum membrane);GO:0006629(lipid metabolic process);GO:0016020(membrane);GO:0016021(integral component of membrane);GO:0016042(lipid catabolic process);GO:0016787(hydrolase activity);GO:0046470(phosphatidylcholine metabolic process);GO:0046475(glycerophospholipid catabolic process);GO:0102545(phosp…	00564(Glycerophospholipid metabolism);00564(Glycerophospholipid metabolism)	K14676	EC:3.1.1.5	patatin like phospholipase domain containing 6 [Source:HGNC Symbol;Acc:HGNC:16268]	23.5786
chr13	20567069	20691437	+	ENSG00000032742	IFT88	ENST00000351808;ENST00000319980;ENST00000389373;ENST00000537103;ENST00000461115;ENST00000482172	GO:0001822(kidney development);GO:0005515(protein binding);GO:0005737(cytoplasm);GO:0005813(centrosome);GO:0005814(centriole);GO:0005815(microtubule organizing center);GO:0005856(cytoskeleton);GO:0005929(cilium);GO:0009740(gibberellic acid mediated signaling pathway);GO:0016740(transferase activity);GO:0019894(kinesin binding);GO:0030030(cell projection organization);GO:0030992(intraciliary trans…	NA	K16474	NA	intraflagellar transport 88 [Source:HGNC Symbol;Acc:HGNC:20606]	0.773679
chr16	5033923	5087379	+	ENSG00000033011	ALG1	ENST00000650085;ENST00000592793;ENST00000262374;ENST00000591822	GO:0000030(mannosyltransferase activity);GO:0004578(chitobiosyldiphosphodolichol beta-mannosyltransferase activity);GO:0005783(endoplasmic reticulum);GO:0005789(endoplasmic reticulum membrane);GO:0006486(protein glycosylation);GO:0006488(dolichol-linked oligosaccharide biosynthetic process);GO:0016020(membrane);GO:0016021(integral component of membrane);GO:0016740(transferase activity);GO:0016757…	00510(N-Glycan biosynthesis);00510(N-Glycan biosynthesis)	K03842	EC:2.4.1.142	ALG1 chitobiosyldiphosphodolichol beta-mannosyltransferase [Source:HGNC Symbol;Acc:HGNC:18294]	8.41437
chr12	122471599	122501073	-	ENSG00000033030	ZCCHC8	ENST00000672018;ENST00000543897;ENST00000538116;ENST00000542892;ENST00000544054;ENST00000536663;ENST00000546149;ENST00000540586;ENST00000538493	GO:0000398(mRNA splicing, via spliceosome);GO:0003676(nucleic acid binding);GO:0003723(RNA binding);GO:0005515(protein binding);GO:0005634(nucleus);GO:0005654(nucleoplasm);GO:0005681(spliceosomal complex);GO:0006397(mRNA processing);GO:0008270(zinc ion binding);GO:0008380(RNA splicing);GO:0016076(snRNA catabolic process);GO:0016604(nuclear body);GO:0031499(TRAMP complex);GO:0034470(ncRNA processi…	NA	K13128	NA	zinc finger CCHC-type containing 8 [Source:HGNC Symbol;Acc:HGNC:25265]	6.26139
chr7	151211484	151227205	-	ENSG00000033050	ABCF2	ENST00000287844;ENST00000473874;ENST00000468073;ENST00000441774;ENST00000477252	GO:0000166(nucleotide binding);GO:0005524(ATP binding);GO:0016020(membrane);GO:0016887(ATPase activity);GO:0016887(ATPase activity)	NA	NA	NA	ATP binding cassette subfamily F member 2 [Source:HGNC Symbol;Acc:HGNC:71]	50.3501
chr7	151232489	151238827	+	ENSG00000033100	CHPF2	ENST00000495645;ENST00000035307;ENST00000465601	GO:0000139(Golgi membrane);GO:0005794(Golgi apparatus);GO:0008376(acetylgalactosaminyltransferase activity);GO:0016020(membrane);GO:0016021(integral component of membrane);GO:0016740(transferase activity);GO:0030206(chondroitin sulfate biosynthetic process);GO:0032580(Golgi cisterna membrane);GO:0050510(N-acetylgalactosaminyl-proteoglycan 3-beta-glucuronosyltransferase activity);GO:0050510(N-acet…	00532(Glycosaminoglycan biosynthesis - chondroitin sulfate / dermatan sulfate);00532(Glycosaminoglycan biosynthesis - chondroitin sulfate / dermatan sulfate)	K03419	EC:2.4.1.226	chondroitin polymerizing factor 2 [Source:HGNC Symbol;Acc:HGNC:29270]	10.614
chr14	65410592	65744121	+	ENSG00000033170	FUT8	ENST00000360689;ENST00000556518;ENST00000342677;ENST00000557164;ENST00000549235;ENST00000555559;ENST00000673929;ENST00000358307;ENST00000557338;ENST00000554610;ENST00000556292;ENST00000554667;ENST00000557536;ENST00000554765	GO:0000139(Golgi membrane);GO:0001701(in utero embryonic development);GO:0005515(protein binding);GO:0005794(Golgi apparatus);GO:0006486(protein glycosylation);GO:0006487(protein N-linked glycosylation);GO:0006491(N-glycan processing);GO:0007179(transforming growth factor beta receptor signaling pathway);GO:0007229(integrin-mediated signaling pathway);GO:0007585(respiratory gaseous exchange by re…	00510(N-Glycan biosynthesis);00533(Glycosaminoglycan biosynthesis - keratan sulfate);05202(Transcriptional misregulation in cancer);05202(Transcriptional misregulation in cancer)	K00717	EC:2.4.1.68	fucosyltransferase 8 [Source:HGNC Symbol;Acc:HGNC:4019]	35.4121
chr4	67612652	67701155	-	ENSG00000033178	UBA6	ENST00000322244;ENST00000420827;ENST00000429659;ENST00000506571	GO:0000166(nucleotide binding);GO:0004839(ubiquitin activating enzyme activity);GO:0005515(protein binding);GO:0005524(ATP binding);GO:0005634(nucleus);GO:0005737(cytoplasm);GO:0005829(cytosol);GO:0006464(cellular protein modification process);GO:0006511(ubiquitin-dependent protein catabolic process);GO:0006974(cellular response to DNA damage stimulus);GO:0007612(learning);GO:0007626(locomotory b…	04120(Ubiquitin mediated proteolysis);04120(Ubiquitin mediated proteolysis)	K10699	EC:6.2.1.45	ubiquitin like modifier activating enzyme 6 [Source:HGNC Symbol;Acc:HGNC:25581]	7.2764
chr11	78215293	78418348	-	ENSG00000033327	GAB2	ENST00000361507;ENST00000534823	GO:0005068(transmembrane receptor protein tyrosine kinase adaptor activity);GO:0005515(protein binding);GO:0005547(phosphatidylinositol-3,4,5-trisphosphate binding);GO:0005737(cytoplasm);GO:0005829(cytosol);GO:0005886(plasma membrane);GO:0007169(transmembrane receptor protein tyrosine kinase signaling pathway);GO:0007411(axon guidance);GO:0008284(positive regulation of cell population proliferati…	04014(Ras signaling pathway);04071(Sphingolipid signaling pathway);04072(Phospholipase D signaling pathway);04380(Osteoclast differentiation);04664(Fc epsilon RI signaling pathway);04666(Fc gamma R-mediated phagocytosis);05220(Chronic myeloid leukemia);05220(Chronic myeloid leukemia)	K08091	NA	GRB2 associated binding protein 2 [Source:HGNC Symbol;Acc:HGNC:14458]	5.51294
chr15	68054309	68198603	+	ENSG00000033800	PIAS1	ENST00000564915;ENST00000249636;ENST00000564009;ENST00000567417;ENST00000611270	GO:0000082(G1/S transition of mitotic cell cycle);GO:0000122(negative regulation of transcription by RNA polymerase II);GO:0001085(RNA polymerase II transcription factor binding);GO:0003677(DNA binding);GO:0003712(transcription coregulator activity);GO:0003714(transcription corepressor activity);GO:0005515(protein binding);GO:0005634(nucleus);GO:0005654(nucleoplasm);GO:0006357(regulation of trans…	04120(Ubiquitin mediated proteolysis);04630(Jak-STAT signaling pathway);05160(Hepatitis C);05160(Hepatitis C)	K04706	EC:2.3.2.-	protein inhibitor of activated STAT 1 [Source:HGNC Symbol;Acc:HGNC:2752]	3.20317
chr3	27372721	27484420	-	ENSG00000033867	SLC4A7	ENST00000425128;ENST00000419036;ENST00000454389;ENST00000455077;ENST00000457377;ENST00000445684;ENST00000465487;ENST00000475120;ENST00000491211;ENST00000428005	GO:0005452(inorganic anion exchanger activity);GO:0005515(protein binding);GO:0005886(plasma membrane);GO:0006811(ion transport);GO:0006814(sodium ion transport);GO:0006820(anion transport);GO:0008509(anion transmembrane transporter activity);GO:0008510(sodium:bicarbonate symporter activity);GO:0015293(symporter activity);GO:0015698(inorganic anion transport);GO:0015701(bicarbonate transport);GO:…	NA	K13858	NA	solute carrier family 4 member 7 [Source:HGNC Symbol;Acc:HGNC:11033]	8.39601
chr15	28884483	29118315	+	ENSG00000034053	APBA2	ENST00000561069;ENST00000558402;ENST00000559814;ENST00000411764;ENST00000382938	GO:0001540(amyloid-beta binding);GO:0001701(in utero embryonic development);GO:0005515(protein binding);GO:0005737(cytoplasm);GO:0005886(plasma membrane);GO:0007268(chemical synaptic transmission);GO:0007399(nervous system development);GO:0007626(locomotory behavior);GO:0008021(synaptic vesicle);GO:0010468(regulation of gene expression);GO:0015031(protein transport);GO:0035264(multicellular organ…	NA	NA	NA	amyloid beta precursor protein binding family A member 2 [Source:HGNC Symbol;Acc:HGNC:579]	5.04574
chr17	21284672	21315232	+	ENSG00000034152	MAP2K3	ENST00000395491;ENST00000342679;ENST00000477540;ENST00000527123	GO:0000165(MAPK cascade);GO:0000166(nucleotide binding);GO:0000187(activation of MAPK activity);GO:0004672(protein kinase activity);GO:0004674(protein serine/threonine kinase activity);GO:0004708(MAP kinase kinase activity);GO:0004713(protein tyrosine kinase activity);GO:0005515(protein binding);GO:0005524(ATP binding);GO:0005654(nucleoplasm);GO:0005829(cytosol);GO:0006468(protein phosphorylation…	04010(MAPK signaling pathway);04015(Rap1 signaling pathway);04218(Cellular senescence);04620(Toll-like receptor signaling pathway);04664(Fc epsilon RI signaling pathway);04668(TNF signaling pathway);04714(Thermogenesis);04750(Inflammatory mediator regulation of TRP channels);04912(GnRH signaling pathway);05014(Amyotrophic lateral sclerosis (ALS));05145(Toxoplasmosis);05161(Hepatitis B);05164(Infl…	NA	NA	mitogen-activated protein kinase kinase 3 [Source:HGNC Symbol;Acc:HGNC:6843]	7.69588
chr8	48710789	48735311	-	ENSG00000034239	EFCAB1	ENST00000262103	GO:0005509(calcium ion binding);GO:0046872(metal ion binding)	NA	NA	NA	EF-hand calcium binding domain 1 [Source:HGNC Symbol;Acc:HGNC:25678]	0.0557676
chr2	84905656	84906671	+	ENSG00000034510	TMSB10	ENST00000233143	GO:0003779(actin binding);GO:0003785(actin monomer binding);GO:0005515(protein binding);GO:0005737(cytoplasm);GO:0005856(cytoskeleton);GO:0007015(actin filament organization);GO:0030334(regulation of cell migration);GO:0042989(sequestering of actin monomers)	NA	NA	NA	thymosin beta 10 [Source:HGNC Symbol;Acc:HGNC:11879]	2013.64
chr3	131013875	131027649	-	ENSG00000034533	ASTE1	ENST00000264992;ENST00000504964;ENST00000509060	GO:0004518(nuclease activity);GO:0005515(protein binding);GO:0006281(DNA repair);GO:0090305(nucleic acid phosphodiester bond hydrolysis);GO:0090305(nucleic acid phosphodiester bond hydrolysis)	NA	NA	NA	asteroid homolog 1 [Source:HGNC Symbol;Acc:HGNC:25021]	1.66426
chr8	100257060	100336218	-	ENSG00000034677	RNF19A	ENST00000519449;ENST00000341084;ENST00000520903;ENST00000523644;ENST00000520071;ENST00000524233;ENST00000523167;ENST00000519342	GO:0000151(ubiquitin ligase complex);GO:0000209(protein polyubiquitination);GO:0000226(microtubule cytoskeleton organization);GO:0004842(ubiquitin-protein transferase activity);GO:0005737(cytoplasm);GO:0005813(centrosome);GO:0005815(microtubule organizing center);GO:0005829(cytosol);GO:0005856(cytoskeleton);GO:0006511(ubiquitin-dependent protein catabolic process);GO:0008134(transcription factor …	NA	K11972	EC:2.3.2.31	ring finger protein 19A, RBR E3 ubiquitin protein ligase [Source:HGNC Symbol;Acc:HGNC:13432]	13.3951
chr6	143450805	143490616	+	ENSG00000034693	PEX3	ENST00000367591;ENST00000367592;ENST00000585848	GO:0005515(protein binding);GO:0005654(nucleoplasm);GO:0005777(peroxisome);GO:0005778(peroxisomal membrane);GO:0005779(integral component of peroxisomal membrane);GO:0005783(endoplasmic reticulum);GO:0005829(cytosol);GO:0007031(peroxisome organization);GO:0008289(lipid binding);GO:0016020(membrane);GO:0016021(integral component of membrane);GO:0016557(peroxisome membrane biogenesis);GO:0030674(pr…	04146(Peroxisome);04146(Peroxisome)	K13336	NA	peroxisomal biogenesis factor 3 [Source:HGNC Symbol;Acc:HGNC:8858]	8.03981
chr16	75566375	75577881	+	ENSG00000034713	GABARAPL2	ENST00000565057;ENST00000037243;ENST00000565985	GO:0000045(autophagosome assembly);GO:0000139(Golgi membrane);GO:0000149(SNARE binding);GO:0000421(autophagosome membrane);GO:0000422(autophagy of mitochondrion);GO:0005515(protein binding);GO:0005622(intracellular);GO:0005737(cytoplasm);GO:0005776(autophagosome);GO:0005783(endoplasmic reticulum);GO:0005789(endoplasmic reticulum membrane);GO:0005794(Golgi apparatus);GO:0005829(cytosol);GO:0006891…	04068(FoxO signaling pathway);04136(Autophagy - other);04137(Mitophagy - animal);04140(Autophagy - animal);04371(Apelin signaling pathway);04621(NOD-like receptor signaling pathway);04727(GABAergic synapse);05167(Kaposi sarcoma-associated herpesvirus infection);05167(Kaposi sarcoma-associated herpesvirus infection)	NA	NA	GABA type A receptor associated protein like 2 [Source:HGNC Symbol;Acc:HGNC:13291]	8.16201
chr1	171635417	171652688	-	ENSG00000034971	MYOC	ENST00000037502	GO:0001649(osteoblast differentiation);GO:0001952(regulation of cell-matrix adhesion);GO:0001953(negative regulation of cell-matrix adhesion);GO:0001968(fibronectin binding);GO:0005109(frizzled binding);GO:0005515(protein binding);GO:0005576(extracellular region);GO:0005615(extracellular space);GO:0005739(mitochondrion);GO:0005741(mitochondrial outer membrane);GO:0005743(mitochondrial inner membr…	NA	K23027	NA	myocilin [Source:HGNC Symbol;Acc:HGNC:7610]	0.0161183
chr2	217730	266398	-	ENSG00000035115	SH3YL1	ENST00000626873;ENST00000463865;ENST00000403657;ENST00000405430;ENST00000479739;ENST00000472012;ENST00000431160;ENST00000497051;ENST00000402632;ENST00000605370;ENST00000472861	GO:0005515(protein binding);GO:0006661(phosphatidylinositol biosynthetic process);GO:0019902(phosphatase binding);GO:0032587(ruffle membrane);GO:0035091(phosphatidylinositol binding);GO:1900027(regulation of ruffle assembly);GO:1900027(regulation of ruffle assembly)	NA	K20523	NA	SH3 and SYLF domain containing 1 [Source:HGNC Symbol;Acc:HGNC:29546]	0.41122
chr2	70295975	70302090	-	ENSG00000035141	FAM136A	ENST00000037869;ENST00000460307;ENST00000430566;ENST00000498665	GO:0005515(protein binding);GO:0005737(cytoplasm);GO:0005737(cytoplasm)	NA	NA	NA	family with sequence similarity 136 member A [Source:HGNC Symbol;Acc:HGNC:25911]	20.5327
chr10	73995193	74121363	+	ENSG00000035403	VCL	ENST00000623461;ENST00000372755;ENST00000211998;ENST00000461383;ENST00000472585	GO:0002009(morphogenesis of an epithelium);GO:0002102(podosome);GO:0002162(dystroglycan binding);GO:0002576(platelet degranulation);GO:0003779(actin binding);GO:0005198(structural molecule activity);GO:0005515(protein binding);GO:0005576(extracellular region);GO:0005737(cytoplasm);GO:0005829(cytosol);GO:0005856(cytoskeleton);GO:0005886(plasma membrane);GO:0005903(brush border);GO:0005911(cell-cel…	04510(Focal adhesion);04520(Adherens junction);04670(Leukocyte transendothelial migration);04810(Regulation of actin cytoskeleton);05100(Bacterial invasion of epithelial cells);05131(Shigellosis);05146(Amoebiasis);05146(Amoebiasis)	K05700	NA	vinculin [Source:HGNC Symbol;Acc:HGNC:12665]	82.8188
chr5	60596912	60700190	-	ENSG00000035499	DEPDC1B	ENST00000265036;ENST00000509006;ENST00000505017	GO:0005096(GTPase activator activity);GO:0005829(cytosol);GO:0007165(signal transduction);GO:0016477(cell migration);GO:0030177(positive regulation of Wnt signaling pathway);GO:0035556(intracellular signal transduction);GO:0043547(positive regulation of GTPase activity);GO:0051056(regulation of small GTPase mediated signal transduction);GO:0051056(regulation of small GTPase mediated signal transd…	NA	NA	NA	DEP domain containing 1B [Source:HGNC Symbol;Acc:HGNC:24902]	3.92913
chr15	63907036	64072033	-	ENSG00000035664	DAPK2	ENST00000559007;ENST00000612884;ENST00000558076	GO:0000166(nucleotide binding);GO:0004672(protein kinase activity);GO:0004674(protein serine/threonine kinase activity);GO:0005515(protein binding);GO:0005516(calmodulin binding);GO:0005524(ATP binding);GO:0005634(nucleus);GO:0005737(cytoplasm);GO:0005794(Golgi apparatus);GO:0006468(protein phosphorylation);GO:0006915(apoptotic process);GO:0010506(regulation of autophagy);GO:0016020(membrane);GO:…	04140(Autophagy - animal);05200(Pathways in cancer);05219(Bladder cancer);05219(Bladder cancer)	K08803	EC:2.7.11.1	death associated protein kinase 2 [Source:HGNC Symbol;Acc:HGNC:2675]	0.0385262
chr8	58583508	58659853	-	ENSG00000035681	NSMAF	ENST00000038176;ENST00000649465;ENST00000427130;ENST00000521972;ENST00000517612;ENST00000521712;ENST00000519166;ENST00000523106;ENST00000519227;ENST00000519858	GO:0005515(protein binding);GO:0005737(cytoplasm);GO:0005829(cytosol);GO:0006672(ceramide metabolic process);GO:0007165(signal transduction);GO:0016230(sphingomyelin phosphodiesterase activator activity);GO:0043065(positive regulation of apoptotic process);GO:0043085(positive regulation of catalytic activity);GO:2000304(positive regulation of ceramide biosynthetic process);GO:2000304(positive reg…	04071(Sphingolipid signaling pathway);04071(Sphingolipid signaling pathway)	K18953	NA	neutral sphingomyelinase activation associated factor [Source:HGNC Symbol;Acc:HGNC:8017]	1.66767
chr1	244408494	244451909	-	ENSG00000035687	ADSS2	ENST00000366535;ENST00000468215;ENST00000462358	GO:0000166(nucleotide binding);GO:0000287(magnesium ion binding);GO:0002376(immune system process);GO:0004019(adenylosuccinate synthase activity);GO:0005515(protein binding);GO:0005525(GTP binding);GO:0005737(cytoplasm);GO:0005739(mitochondrion);GO:0005829(cytosol);GO:0005886(plasma membrane);GO:0006164(purine nucleotide biosynthetic process);GO:0006167(AMP biosynthetic process);GO:0006531(aspart…	00230(Purine metabolism);00250(Alanine, aspartate and glutamate metabolism);00250(Alanine, aspartate and glutamate metabolism)	NA	NA	adenylosuccinate synthase 2 [Source:HGNC Symbol;Acc:HGNC:292]	12.7635
chr17	78852977	78925387	-	ENSG00000035862	TIMP2	ENST00000262768;ENST00000586057;ENST00000592761	GO:0002020(protease binding);GO:0004857(enzyme inhibitor activity);GO:0005178(integrin binding);GO:0005515(protein binding);GO:0005576(extracellular region);GO:0005615(extracellular space);GO:0007417(central nervous system development);GO:0007568(aging);GO:0008191(metalloendopeptidase inhibitor activity);GO:0008270(zinc ion binding);GO:0008285(negative regulation of cell population proliferation)…	NA	K22583	NA	TIMP metallopeptidase inhibitor 2 [Source:HGNC Symbol;Acc:HGNC:11821]	23.6295
chr4	39287456	39366375	-	ENSG00000035928	RFC1	ENST00000349703;ENST00000381897;ENST00000510783;ENST00000514572;ENST00000505077;ENST00000504554;ENST00000502706;ENST00000512726;ENST00000418436;ENST00000504849;ENST00000512275	GO:0000122(negative regulation of transcription by RNA polymerase II);GO:0000166(nucleotide binding);GO:0003677(DNA binding);GO:0003689(DNA clamp loader activity);GO:0003690(double-stranded DNA binding);GO:0005515(protein binding);GO:0005524(ATP binding);GO:0005634(nucleus);GO:0005654(nucleoplasm);GO:0005663(DNA replication factor C complex);GO:0005730(nucleolus);GO:0005737(cytoplasm);GO:0006260(…	03030(DNA replication);03420(Nucleotide excision repair);03430(Mismatch repair);03430(Mismatch repair)	K10754	NA	replication factor C subunit 1 [Source:HGNC Symbol;Acc:HGNC:9969]	14.6233
chr3	100260992	100325251	+	ENSG00000036054	TBC1D23	ENST00000394144;ENST00000344949;ENST00000471098;ENST00000484231;ENST00000496167;ENST00000471273	GO:0005515(protein binding);GO:0005794(Golgi apparatus);GO:0005802(trans-Golgi network);GO:0005829(cytosol);GO:0007275(multicellular organism development);GO:0007420(brain development);GO:0016192(vesicle-mediated transport);GO:0031175(neuron projection development);GO:0031410(cytoplasmic vesicle);GO:0032680(regulation of tumor necrosis factor production);GO:0032755(positive regulation of interleu…	NA	K22555	NA	TBC1 domain family member 23 [Source:HGNC Symbol;Acc:HGNC:25622]	8.06208
chr2	224470150	224585397	-	ENSG00000036257	CUL3	ENST00000264414;ENST00000344951;ENST00000497715;ENST00000617432;ENST00000536702;ENST00000487558;ENST00000481135;ENST00000484081	GO:0000082(G1/S transition of mitotic cell cycle);GO:0000122(negative regulation of transcription by RNA polymerase II);GO:0000139(Golgi membrane);GO:0000165(MAPK cascade);GO:0000209(protein polyubiquitination);GO:0000278(mitotic cell cycle);GO:0000902(cell morphogenesis);GO:0000922(spindle pole);GO:0001701(in utero embryonic development);GO:0001831(trophectodermal cellular morphogenesis);GO:0004…	04120(Ubiquitin mediated proteolysis);04340(Hedgehog signaling pathway);04340(Hedgehog signaling pathway)	NA	NA	cullin 3 [Source:HGNC Symbol;Acc:HGNC:2553]	5.69721
chr14	99684298	99727301	+	ENSG00000036530	CYP46A1	ENST00000554611;ENST00000554176	GO:0004497(monooxygenase activity);GO:0005506(iron ion binding);GO:0005783(endoplasmic reticulum);GO:0005789(endoplasmic reticulum membrane);GO:0006629(lipid metabolic process);GO:0006699(bile acid biosynthetic process);GO:0006707(cholesterol catabolic process);GO:0006805(xenobiotic metabolic process);GO:0007399(nervous system development);GO:0008202(steroid metabolic process);GO:0008203(choleste…	00120(Primary bile acid biosynthesis);00120(Primary bile acid biosynthesis)	K07440	EC:1.14.14.25	cytochrome P450 family 46 subfamily A member 1 [Source:HGNC Symbol;Acc:HGNC:2641]	0.0594379
chr1	77562416	77683419	-	ENSG00000036549	ZZZ3	ENST00000481346;ENST00000370801;ENST00000476275;ENST00000370798;ENST00000476195;ENST00000474746;ENST00000433749;ENST00000414381;ENST00000463166;ENST00000458763	GO:0000981(DNA-binding transcription factor activity, RNA polymerase II-specific);GO:0003677(DNA binding);GO:0005515(protein binding);GO:0005634(nucleus);GO:0005654(nucleoplasm);GO:0005671(Ada2/Gcn5/Ada3 transcription activator complex);GO:0005730(nucleolus);GO:0006357(regulation of transcription by RNA polymerase II);GO:0008270(zinc ion binding);GO:0046872(metal ion binding);GO:0046872(metal ion…	NA	NA	NA	zinc finger ZZ-type containing 3 [Source:HGNC Symbol;Acc:HGNC:24523]	5.74689
chr11	119355215	119381711	-	ENSG00000036672	USP2	ENST00000260187	GO:0000122(negative regulation of transcription by RNA polymerase II);GO:0004197(cysteine-type endopeptidase activity);GO:0004843(thiol-dependent ubiquitin-specific protease activity);GO:0005515(protein binding);GO:0005634(nucleus);GO:0005654(nucleoplasm);GO:0005737(cytoplasm);GO:0005813(centrosome);GO:0006508(proteolysis);GO:0006511(ubiquitin-dependent protein catabolic process);GO:0007049(cell …	NA	NA	NA	ubiquitin specific peptidase 2 [Source:HGNC Symbol;Acc:HGNC:12618]	0.34604
chr17	42659284	42667006	+	ENSG00000037042	TUBG2	ENST00000251412;ENST00000588870;ENST00000590396	GO:0000070(mitotic sister chromatid segregation);GO:0000166(nucleotide binding);GO:0000212(meiotic spindle organization);GO:0000226(microtubule cytoskeleton organization);GO:0000242(pericentriolar material);GO:0000278(mitotic cell cycle);GO:0000930(gamma-tubulin complex);GO:0003924(GTPase activity);GO:0005198(structural molecule activity);GO:0005200(structural constituent of cytoskeleton);GO:0005…	05165(Human papillomavirus infection);05165(Human papillomavirus infection)	K10389	NA	tubulin gamma 2 [Source:HGNC Symbol;Acc:HGNC:12419]	7.15548
chr5	172958729	172969771	+	ENSG00000037241	RPL26L1	ENST00000521476;ENST00000265100;ENST00000519239;ENST00000519522;ENST00000519156	GO:0002181(cytoplasmic translation);GO:0003723(RNA binding);GO:0003735(structural constituent of ribosome);GO:0005840(ribosome);GO:0006412(translation);GO:0015934(large ribosomal subunit);GO:0022625(cytosolic large ribosomal subunit);GO:0042273(ribosomal large subunit biogenesis);GO:0070062(extracellular exosome);GO:0070062(extracellular exosome)	03010(Ribosome);03010(Ribosome)	K02898	NA	ribosomal protein L26 like 1 [Source:HGNC Symbol;Acc:HGNC:17050]	46.904
chr5	6599239	6633291	-	ENSG00000037474	NSUN2	ENST00000264670;ENST00000504374;ENST00000505892;ENST00000513888;ENST00000506139;ENST00000514127;ENST00000502932;ENST00000507888;ENST00000505264	GO:0000049(tRNA binding);GO:0001510(RNA methylation);GO:0003723(RNA binding);GO:0005576(extracellular region);GO:0005634(nucleus);GO:0005654(nucleoplasm);GO:0005730(nucleolus);GO:0005737(cytoplasm);GO:0005739(mitochondrion);GO:0005819(spindle);GO:0005856(cytoskeleton);GO:0006400(tRNA modification);GO:0007049(cell cycle);GO:0007283(spermatogenesis);GO:0007286(spermatid development);GO:0008033(tRNA…	NA	K15335	EC:2.1.1.203	NOP2/Sun RNA methyltransferase 2 [Source:HGNC Symbol;Acc:HGNC:25994]	25.1187
chr1	16246840	16352480	-	ENSG00000037637	FBXO42	ENST00000375592;ENST00000456164;ENST00000444116;ENST00000478089	GO:0005515(protein binding);GO:0005515(protein binding)	NA	K10317	NA	F-box protein 42 [Source:HGNC Symbol;Acc:HGNC:29249]	5.53321
chr5	154038906	154220478	+	ENSG00000037749	MFAP3	ENST00000522782;ENST00000322602;ENST00000519928;ENST00000519325	GO:0005515(protein binding);GO:0005576(extracellular region);GO:0005634(nucleus);GO:0005737(cytoplasm);GO:0005886(plasma membrane);GO:0016020(membrane);GO:0016021(integral component of membrane);GO:0016021(integral component of membrane)	NA	NA	NA	microfibril associated protein 3 [Source:HGNC Symbol;Acc:HGNC:7034]	1.71463
chr19	13764522	13774282	+	ENSG00000037757	MRI1	ENST00000040663;ENST00000588526;ENST00000319545;ENST00000593245;ENST00000591688;ENST00000589290	GO:0001650(fibrillar center);GO:0005515(protein binding);GO:0005634(nucleus);GO:0005654(nucleoplasm);GO:0005737(cytoplasm);GO:0005829(cytosol);GO:0008652(cellular amino acid biosynthetic process);GO:0009086(methionine biosynthetic process);GO:0016853(isomerase activity);GO:0019284(L-methionine salvage from S-adenosylmethionine);GO:0019509(L-methionine salvage from methylthioadenosine);GO:0042802(…	00270(Cysteine and methionine metabolism);00270(Cysteine and methionine metabolism)	K08963	EC:5.3.1.23	methylthioribose-1-phosphate isomerase 1 [Source:HGNC Symbol;Acc:HGNC:28469]	9.87231
chr12	57768471	57772119	-	ENSG00000037897	METTL1	ENST00000324871;ENST00000257848;ENST00000547653;ENST00000553125;ENST00000548681;ENST00000549773	GO:0000049(tRNA binding);GO:0003723(RNA binding);GO:0005515(protein binding);GO:0005634(nucleus);GO:0005654(nucleoplasm);GO:0005730(nucleolus);GO:0005829(cytosol);GO:0006400(tRNA modification);GO:0008033(tRNA processing);GO:0008168(methyltransferase activity);GO:0008176(tRNA (guanine-N7-)-methyltransferase activity);GO:0016740(transferase activity);GO:0030488(tRNA methylation);GO:0032259(methylat…	NA	K03439	EC:2.1.1.33	methyltransferase like 1 [Source:HGNC Symbol;Acc:HGNC:7030]	9.96224
chr12	54008985	54012769	+	ENSG00000037965	HOXC8	ENST00000040584	GO:0000122(negative regulation of transcription by RNA polymerase II);GO:0000790(nuclear chromatin);GO:0000981(DNA-binding transcription factor activity, RNA polymerase II-specific);GO:0003677(DNA binding);GO:0003700(DNA-binding transcription factor activity);GO:0005515(protein binding);GO:0005634(nucleus);GO:0005654(nucleoplasm);GO:0006355(regulation of transcription, DNA-templated);GO:0007275(m…	NA	K09308	NA	homeobox C8 [Source:HGNC Symbol;Acc:HGNC:5129]	1.04692
chr4	177430774	177442437	-	ENSG00000038002	AGA	ENST00000264595;ENST00000511231	GO:0003948(N4-(beta-N-acetylglucosaminyl)-L-asparaginase activity);GO:0005576(extracellular region);GO:0005615(extracellular space);GO:0005737(cytoplasm);GO:0005764(lysosome);GO:0005783(endoplasmic reticulum);GO:0006508(proteolysis);GO:0006517(protein deglycosylation);GO:0008233(peptidase activity);GO:0016787(hydrolase activity);GO:0035578(azurophil granule lumen);GO:0043312(neutrophil degranulat…	00511(Other glycan degradation);04142(Lysosome);04142(Lysosome)	NA	NA	aspartylglucosaminidase [Source:HGNC Symbol;Acc:HGNC:318]	5.18553
chr4	25160663	25279204	+	ENSG00000038210	PI4K2B	ENST00000264864	GO:0000166(nucleotide binding);GO:0004430(1-phosphatidylinositol 4-kinase activity);GO:0005524(ATP binding);GO:0005737(cytoplasm);GO:0005768(endosome);GO:0005802(trans-Golgi network);GO:0005829(cytosol);GO:0005886(plasma membrane);GO:0006661(phosphatidylinositol biosynthetic process);GO:0007030(Golgi organization);GO:0007032(endosome organization);GO:0016020(membrane);GO:0016301(kinase activity);…	00562(Inositol phosphate metabolism);04070(Phosphatidylinositol signaling system)	K13711	EC:2.7.1.67	phosphatidylinositol 4-kinase type 2 beta [Source:HGNC Symbol;Acc:HGNC:18215]	2.13881
chr4	13568738	13627725	-	ENSG00000038219	BOD1L1	ENST00000040738;ENST00000507943;ENST00000505343;ENST00000511119;ENST00000482713	GO:0000777(condensed chromosome kinetochore);GO:0000922(spindle pole);GO:0000940(condensed chromosome outer kinetochore);GO:0004864(protein phosphatase inhibitor activity);GO:0005654(nucleoplasm);GO:0005694(chromosome);GO:0005737(cytoplasm);GO:0005813(centrosome);GO:0005815(microtubule organizing center);GO:0005856(cytoskeleton);GO:0005876(spindle microtubule);GO:0006281(DNA repair);GO:0006974(ce…	NA	NA	NA	biorientation of chromosomes in cell division 1 like 1 [Source:HGNC Symbol;Acc:HGNC:31792]	3.6136
chr5	163503114	163519354	+	ENSG00000038274	MAT2B	ENST00000280969;ENST00000519719;ENST00000518095;ENST00000321757;ENST00000523606;ENST00000521838	GO:0005515(protein binding);GO:0005634(nucleus);GO:0005829(cytosol);GO:0006556(S-adenosylmethionine biosynthetic process);GO:0006730(one-carbon metabolic process);GO:0019899(enzyme binding);GO:0032259(methylation);GO:0048269(methionine adenosyltransferase complex);GO:0048270(methionine adenosyltransferase regulator activity);GO:0050790(regulation of catalytic activity);GO:0070062(extracellular ex…	00270(Cysteine and methionine metabolism);00270(Cysteine and methionine metabolism)	K00789	EC:2.5.1.6	methionine adenosyltransferase 2B [Source:HGNC Symbol;Acc:HGNC:6905]	7.63878
chr4	165873237	166104457	+	ENSG00000038295	TLL1	ENST00000061240	GO:0001501(skeletal system development);GO:0004222(metalloendopeptidase activity);GO:0005509(calcium ion binding);GO:0005576(extracellular region);GO:0006508(proteolysis);GO:0007275(multicellular organism development);GO:0008233(peptidase activity);GO:0008237(metallopeptidase activity);GO:0008270(zinc ion binding);GO:0016020(membrane);GO:0016021(integral component of membrane);GO:0016787(hydrolas…	NA	K09608	EC:3.4.24.-	tolloid like 1 [Source:HGNC Symbol;Acc:HGNC:11843]	0.493641
chr16	67873052	67884499	+	ENSG00000038358	EDC4	ENST00000572221;ENST00000358933;ENST00000574770;ENST00000573992;ENST00000572031;ENST00000577028;ENST00000576972;ENST00000572724;ENST00000575514;ENST00000575507;ENST00000575033	GO:0000932(P-body);GO:0005515(protein binding);GO:0005634(nucleus);GO:0005654(nucleoplasm);GO:0005737(cytoplasm);GO:0005829(cytosol);GO:0008150(biological_process);GO:0016020(membrane);GO:0031087(deadenylation-independent decapping of nuclear-transcribed mRNA);GO:0036464(cytoplasmic ribonucleoprotein granule);GO:0043928(exonucleolytic catabolism of deadenylated mRNA);GO:0043928(exonucleolytic cat…	03018(RNA degradation);03018(RNA degradation)	K12616	NA	enhancer of mRNA decapping 4 [Source:HGNC Symbol;Acc:HGNC:17157]	8.51451
chr5	14143342	14532128	+	ENSG00000038382	TRIO	ENST00000344204;ENST00000505971;ENST00000502816;ENST00000509967;ENST00000504606;ENST00000515144;ENST00000510757;ENST00000509354;ENST00000512303;ENST00000507714;ENST00000515710;ENST00000506611;ENST00000511019;ENST00000510281;ENST00000344135;ENST00000503399;ENST00000508343;ENST00000508283;ENST00000508717	GO:0000166(nucleotide binding);GO:0004672(protein kinase activity);GO:0004674(protein serine/threonine kinase activity);GO:0005085(guanyl-nucleotide exchange factor activity);GO:0005089(Rho guanyl-nucleotide exchange factor activity);GO:0005515(protein binding);GO:0005524(ATP binding);GO:0005737(cytoplasm);GO:0005829(cytosol);GO:0006468(protein phosphorylation);GO:0007185(transmembrane receptor p…	NA	K08810	EC:2.7.11.1	trio Rho guanine nucleotide exchange factor [Source:HGNC Symbol;Acc:HGNC:12303]	5.79589
chr5	83471618	83582303	+	ENSG00000038427	VCAN	ENST00000265077;ENST00000515397	GO:0001501(skeletal system development);GO:0001649(osteoblast differentiation);GO:0001750(photoreceptor outer segment);GO:0005509(calcium ion binding);GO:0005515(protein binding);GO:0005539(glycosaminoglycan binding);GO:0005540(hyaluronic acid binding);GO:0005576(extracellular region);GO:0005615(extracellular space);GO:0005788(endoplasmic reticulum lumen);GO:0005796(Golgi lumen);GO:0007155(cell a…	04514(Cell adhesion molecules (CAMs));04514(Cell adhesion molecules (CAMs))	NA	NA	versican [Source:HGNC Symbol;Acc:HGNC:2464]	0.107328
chr16	10944564	11182186	+	ENSG00000038532	CLEC16A	ENST00000409790;ENST00000409552;ENST00000463896;ENST00000646363;ENST00000487189;ENST00000261657	GO:0003674(molecular_function);GO:0005764(lysosome);GO:0005765(lysosomal membrane);GO:0005768(endosome);GO:0005770(late endosome);GO:0005794(Golgi apparatus);GO:0005829(cytosol);GO:0006914(autophagy);GO:0008333(endosome to lysosome transport);GO:0009267(cellular response to starvation);GO:0010008(endosome membrane);GO:0016020(membrane);GO:0016021(integral component of membrane);GO:0016197(endosom…	NA	K19513	NA	C-type lectin domain containing 16A [Source:HGNC Symbol;Acc:HGNC:29013]	1.50872
chr16	68737292	68835541	+	ENSG00000039068	CDH1	ENST00000261769;ENST00000611625;ENST00000567320;ENST00000565810	GO:0005509(calcium ion binding);GO:0005515(protein binding);GO:0005576(extracellular region);GO:0005737(cytoplasm);GO:0005768(endosome);GO:0005794(Golgi apparatus);GO:0005802(trans-Golgi network);GO:0005886(plasma membrane);GO:0005912(adherens junction);GO:0007155(cell adhesion);GO:0007156(homophilic cell adhesion via plasma membrane adhesion molecules);GO:0007416(synapse assembly);GO:0008013(bet…	04015(Rap1 signaling pathway);04371(Apelin signaling pathway);04390(Hippo signaling pathway);04514(Cell adhesion molecules (CAMs));04520(Adherens junction);05100(Bacterial invasion of epithelial cells);05130(Pathogenic Escherichia coli infection);05200(Pathways in cancer);05213(Endometrial cancer);05216(Thyroid cancer);05218(Melanoma);05219(Bladder cancer);05226(Gastric cancer);05226(Gastric canc…	NA	NA	cadherin 1 [Source:HGNC Symbol;Acc:HGNC:1748]	0.341824
chr5	55307989	55425579	+	ENSG00000039123	MTREX	ENST00000230640;ENST00000503165;ENST00000518955;ENST00000508716	GO:0000166(nucleotide binding);GO:0000176(nuclear exosome (RNase complex));GO:0000178(exosome (RNase complex));GO:0000398(mRNA splicing, via spliceosome);GO:0000460(maturation of 5.8S rRNA);GO:0003676(nucleic acid binding);GO:0003723(RNA binding);GO:0003724(RNA helicase activity);GO:0004386(helicase activity);GO:0005515(protein binding);GO:0005524(ATP binding);GO:0005634(nucleus);GO:0005654(nucle…	03018(RNA degradation);03018(RNA degradation)	K12598	EC:3.6.4.13	Mtr4 exosome RNA helicase [Source:HGNC Symbol;Acc:HGNC:18734]	8.74063
chr5	13690331	13944543	-	ENSG00000039139	DNAH5	ENST00000265104	GO:0000166(nucleotide binding);GO:0003341(cilium movement);GO:0003774(motor activity);GO:0003777(microtubule motor activity);GO:0005524(ATP binding);GO:0005576(extracellular region);GO:0005737(cytoplasm);GO:0005856(cytoskeleton);GO:0005858(axonemal dynein complex);GO:0005874(microtubule);GO:0005929(cilium);GO:0005930(axoneme);GO:0007018(microtubule-based movement);GO:0007368(determination of left…	05016(Huntington disease)	K10408	NA	dynein axonemal heavy chain 5 [Source:HGNC Symbol;Acc:HGNC:2950]	0.10871
chr5	80408013	80483379	+	ENSG00000039319	ZFYVE16	ENST00000338008;ENST00000510158;ENST00000512558;ENST00000505560;ENST00000510995;ENST00000511050;ENST00000511829;ENST00000509558;ENST00000512907;ENST00000513789	GO:0005515(protein binding);GO:0005545(1-phosphatidylinositol binding);GO:0005547(phosphatidylinositol-3,4,5-trisphosphate binding);GO:0005737(cytoplasm);GO:0005768(endosome);GO:0005769(early endosome);GO:0005829(cytosol);GO:0006622(protein targeting to lysosome);GO:0007165(signal transduction);GO:0016020(membrane);GO:0016050(vesicle organization);GO:0016197(endosomal transport);GO:0030100(regula…	04144(Endocytosis);04350(TGF-beta signaling pathway);04350(TGF-beta signaling pathway)	K04679	NA	zinc finger FYVE-type containing 16 [Source:HGNC Symbol;Acc:HGNC:20756]	1.06596
chr16	67518418	67546788	+	ENSG00000039523	RIPOR1	ENST00000042381;ENST00000566907;ENST00000428437;ENST00000566559;ENST00000569474;ENST00000569179;ENST00000569733;ENST00000564616;ENST00000565190;ENST00000565679	GO:0005515(protein binding);GO:0005737(cytoplasm);GO:0005794(Golgi apparatus);GO:0007266(Rho protein signal transduction);GO:0009267(cellular response to starvation);GO:0009611(response to wounding);GO:0012506(vesicle membrane);GO:0016020(membrane);GO:0030335(positive regulation of cell migration);GO:0034067(protein localization to Golgi apparatus);GO:0051683(establishment of Golgi localization);…	NA	NA	NA	RHO family interacting cell polarization regulator 1 [Source:HGNC Symbol;Acc:HGNC:25836]	8.03775
chr5	34656328	34832612	+	ENSG00000039560	RAI14	ENST00000265109;ENST00000514527;ENST00000510319;ENST00000514931;ENST00000512629;ENST00000515448;ENST00000505185;ENST00000509247;ENST00000507883;ENST00000513772	GO:0001650(fibrillar center);GO:0003779(actin binding);GO:0005515(protein binding);GO:0005634(nucleus);GO:0005654(nucleoplasm);GO:0005737(cytoplasm);GO:0005829(cytosol);GO:0005856(cytoskeleton);GO:0005938(cell cortex);GO:0007283(spermatogenesis);GO:0030054(cell junction);GO:0030154(cell differentiation);GO:0030154(cell differentiation)	NA	NA	NA	retinoic acid induced 14 [Source:HGNC Symbol;Acc:HGNC:14873]	6.87304
chr5	157625679	157671480	-	ENSG00000039600	SOX30	ENST00000265007	GO:0000122(negative regulation of transcription by RNA polymerase II);GO:0000790(nuclear chromatin);GO:0000981(DNA-binding transcription factor activity, RNA polymerase II-specific);GO:0001227(DNA-binding transcription repressor activity, RNA polymerase II-specific);GO:0001228(DNA-binding transcription activator activity, RNA polymerase II-specific);GO:0003677(DNA binding);GO:0003700(DNA-binding …	NA	K09271	NA	SRY-box transcription factor 30 [Source:HGNC Symbol;Acc:HGNC:30635]	0.124402
chr19	49859882	49878351	-	ENSG00000039650	PNKP	ENST00000596624;ENST00000595081;ENST00000601816;ENST00000594661;ENST00000593946;ENST00000600910;ENST00000322344;ENST00000599454;ENST00000596014;ENST00000597965;ENST00000640501;ENST00000593706;ENST00000636214;ENST00000625299;ENST00000598020;ENST00000637897;ENST00000626274;ENST00000595792	GO:0000166(nucleotide binding);GO:0000718(nucleotide-excision repair, DNA damage removal);GO:0003684(damaged DNA binding);GO:0003690(double-stranded DNA binding);GO:0003824(catalytic activity);GO:0004519(endonuclease activity);GO:0005515(protein binding);GO:0005524(ATP binding);GO:0005634(nucleus);GO:0005654(nucleoplasm);GO:0005730(nucleolus);GO:0005739(mitochondrion);GO:0006261(DNA-dependent DNA…	NA	NA	NA	polynucleotide kinase 3'-phosphatase [Source:HGNC Symbol;Acc:HGNC:9154]	10.9134
chr16	71637835	71724701	-	ENSG00000040199	PHLPP2	ENST00000568004;ENST00000568954;ENST00000567016	GO:0001917(photoreceptor inner segment);GO:0003824(catalytic activity);GO:0004721(phosphoprotein phosphatase activity);GO:0004722(protein serine/threonine phosphatase activity);GO:0005515(protein binding);GO:0005634(nucleus);GO:0005737(cytoplasm);GO:0005829(cytosol);GO:0006470(protein dephosphorylation);GO:0007165(signal transduction);GO:0016020(membrane);GO:0016787(hydrolase activity);GO:0021766…	04151(PI3K-Akt signaling pathway);04151(PI3K-Akt signaling pathway)	K16340	EC:3.1.3.16	PH domain and leucine rich repeat protein phosphatase 2 [Source:HGNC Symbol;Acc:HGNC:29149]	0.999588
chr5	169583636	169604778	+	ENSG00000040275	SPDL1	ENST00000506574;ENST00000507232;ENST00000629457;ENST00000503209;ENST00000265295;ENST00000509785;ENST00000512028;ENST00000513795;ENST00000508837;ENST00000503871;ENST00000505977;ENST00000523518	GO:0000132(establishment of mitotic spindle orientation);GO:0000775(chromosome, centromeric region);GO:0000776(kinetochore);GO:0000777(condensed chromosome kinetochore);GO:0000922(spindle pole);GO:0000940(condensed chromosome outer kinetochore);GO:0005515(protein binding);GO:0005634(nucleus);GO:0005694(chromosome);GO:0005737(cytoplasm);GO:0005815(microtubule organizing center);GO:0005829(cytosol)…	NA	NA	NA	spindle apparatus coiled-coil protein 1 [Source:HGNC Symbol;Acc:HGNC:26010]	7.81011
chr8	73420369	73747708	-	ENSG00000040341	STAU2	ENST00000522695;ENST00000524300;ENST00000521210;ENST00000523533;ENST00000355780;ENST00000519961;ENST00000521727;ENST00000517542;ENST00000518981;ENST00000518767;ENST00000518502;ENST00000524104;ENST00000521419;ENST00000524113;ENST00000520945;ENST00000520872;ENST00000519818;ENST00000523160	GO:0003723(RNA binding);GO:0003725(double-stranded RNA binding);GO:0005515(protein binding);GO:0005634(nucleus);GO:0005730(nucleolus);GO:0005737(cytoplasm);GO:0005783(endoplasmic reticulum);GO:0005874(microtubule);GO:0016020(membrane);GO:0016020(membrane)	NA	K17597	NA	staufen double-stranded RNA binding protein 2 [Source:HGNC Symbol;Acc:HGNC:11371]	3.91509
chr1	19312326	19329300	+	ENSG00000040487	SLC66A1	ENST00000375153;ENST00000375155;ENST00000469076;ENST00000400548;ENST00000497827;ENST00000432465	GO:0005764(lysosome);GO:0005765(lysosomal membrane);GO:0006865(amino acid transport);GO:0015174(basic amino acid transmembrane transporter activity);GO:0015181(arginine transmembrane transporter activity);GO:0015189(L-lysine transmembrane transporter activity);GO:0015809(arginine transport);GO:0015819(lysine transport);GO:0016020(membrane);GO:0016021(integral component of membrane);GO:0031301(int…	NA	NA	NA	solute carrier family 66 member 1 [Source:HGNC Symbol;Acc:HGNC:26001]	6.30275
chr17	3636459	3663103	+	ENSG00000040531	CTNS	ENST00000381870;ENST00000452111;ENST00000673669;ENST00000488623;ENST00000495445;ENST00000467663;ENST00000046640;ENST00000574218;ENST00000399306;ENST00000576979	GO:0002088(lens development in camera-type eye);GO:0005764(lysosome);GO:0005765(lysosomal membrane);GO:0005770(late endosome);GO:0005774(vacuolar membrane);GO:0005886(plasma membrane);GO:0006520(cellular amino acid metabolic process);GO:0006749(glutathione metabolic process);GO:0006811(ion transport);GO:0007420(brain development);GO:0007616(long-term memory);GO:0007625(grooming behavior);GO:00076…	04142(Lysosome);04142(Lysosome)	K12386	NA	cystinosin, lysosomal cystine transporter [Source:HGNC Symbol;Acc:HGNC:2518]	7.00095
chr22	20241415	20283246	-	ENSG00000040608	RTN4R	ENST00000043402;ENST00000425986	GO:0005515(protein binding);GO:0005783(endoplasmic reticulum);GO:0005886(plasma membrane);GO:0005887(integral component of plasma membrane);GO:0007166(cell surface receptor signaling pathway);GO:0007409(axonogenesis);GO:0008201(heparin binding);GO:0008289(lipid binding);GO:0009986(cell surface);GO:0010977(negative regulation of neuron projection development);GO:0016020(membrane);GO:0022038(corpus…	NA	K16659	NA	reticulon 4 receptor [Source:HGNC Symbol;Acc:HGNC:18601]	0.914634
chr17	7235029	7239722	-	ENSG00000040633	PHF23	ENST00000571362;ENST00000320316;ENST00000574407;ENST00000570753	GO:0005515(protein binding);GO:0005634(nucleus);GO:0005654(nucleoplasm);GO:0005737(cytoplasm);GO:0006914(autophagy);GO:0031398(positive regulation of protein ubiquitination);GO:0046872(metal ion binding);GO:1901097(negative regulation of autophagosome maturation);GO:1902902(negative regulation of autophagosome assembly);GO:1902902(negative regulation of autophagosome assembly)	NA	NA	NA	PHD finger protein 23 [Source:HGNC Symbol;Acc:HGNC:28428]	24.9639
chr2	98444854	98594392	+	ENSG00000040933	INPP4A	ENST00000409851;ENST00000409540;ENST00000463367;ENST00000468638;ENST00000467042;ENST00000498026	GO:0005515(protein binding);GO:0005634(nucleus);GO:0005737(cytoplasm);GO:0005768(endosome);GO:0005829(cytosol);GO:0005886(plasma membrane);GO:0006661(phosphatidylinositol biosynthetic process);GO:0007165(signal transduction);GO:0014069(postsynaptic density);GO:0016020(membrane);GO:0016311(dephosphorylation);GO:0016316(phosphatidylinositol-3,4-bisphosphate 4-phosphatase activity);GO:0016787(hydrol…	00562(Inositol phosphate metabolism);04070(Phosphatidylinositol signaling system);04070(Phosphatidylinositol signaling system)	K01109	EC:3.1.3.66	inositol polyphosphate-4-phosphatase type I A [Source:HGNC Symbol;Acc:HGNC:6074]	1.57131
chr18	54717860	54895516	+	ENSG00000041353	RAB27B	ENST00000262094	GO:0000166(nucleotide binding);GO:0002576(platelet degranulation);GO:0003924(GTPase activity);GO:0005515(protein binding);GO:0005525(GTP binding);GO:0005768(endosome);GO:0005770(late endosome);GO:0005794(Golgi apparatus);GO:0005795(Golgi stack);GO:0005886(plasma membrane);GO:0016020(membrane);GO:0016324(apical plasma membrane);GO:0016787(hydrolase activity);GO:0017157(regulation of exocytosis);GO…	04972(Pancreatic secretion)	K07886	NA	RAB27B, member RAS oncogene family [Source:HGNC Symbol;Acc:HGNC:9767]	1.11358
chr15	78540405	78552417	+	ENSG00000041357	PSMA4	ENST00000560217;ENST00000560033;ENST00000413382;ENST00000559146;ENST00000558639;ENST00000559934;ENST00000044462;ENST00000558635;ENST00000560099;ENST00000557929;ENST00000558281;ENST00000559365;ENST00000559437;ENST00000560842;ENST00000559906;ENST00000559154;ENST00000558094	GO:0000165(MAPK cascade);GO:0000209(protein polyubiquitination);GO:0000502(proteasome complex);GO:0000932(P-body);GO:0002223(stimulatory C-type lectin receptor signaling pathway);GO:0002479(antigen processing and presentation of exogenous peptide antigen via MHC class I, TAP-dependent);GO:0004175(endopeptidase activity);GO:0004298(threonine-type endopeptidase activity);GO:0005515(protein binding)…	03050(Proteasome);03050(Proteasome)	NA	NA	proteasome 20S subunit alpha 4 [Source:HGNC Symbol;Acc:HGNC:9533]	17.0872
chr13	108596152	109208005	+	ENSG00000041515	MYO16	ENST00000457511	GO:0000166(nucleotide binding);GO:0003774(motor activity);GO:0003779(actin binding);GO:0005515(protein binding);GO:0005524(ATP binding);GO:0005654(nucleoplasm);GO:0005737(cytoplasm);GO:0005829(cytosol);GO:0005886(plasma membrane);GO:0008285(negative regulation of cell population proliferation);GO:0014065(phosphatidylinositol 3-kinase signaling);GO:0016020(membrane);GO:0016459(myosin complex);GO:0…	NA	K17481	NA	myosin XVI [Source:HGNC Symbol;Acc:HGNC:29822]	0.0189018
chr3	194640791	194672463	-	ENSG00000041802	LSG1	ENST00000265245;ENST00000475763;ENST00000460584;ENST00000466391;ENST00000461343;ENST00000427461	GO:0000054(ribosomal subunit export from nucleus);GO:0000166(nucleotide binding);GO:0003924(GTPase activity);GO:0005525(GTP binding);GO:0005634(nucleus);GO:0005654(nucleoplasm);GO:0005737(cytoplasm);GO:0005783(endoplasmic reticulum);GO:0005829(cytosol);GO:0015030(Cajal body);GO:0015031(protein transport);GO:0016020(membrane);GO:0016604(nuclear body);GO:0016787(hydrolase activity);GO:0051168(nucle…	03008(Ribosome biogenesis in eukaryotes);03008(Ribosome biogenesis in eukaryotes)	K14539	EC:3.6.1.-	large 60S subunit nuclear export GTPase 1 [Source:HGNC Symbol;Acc:HGNC:25652]	35.6144
chr3	51942345	51948867	+	ENSG00000041880	PARP3	ENST00000417220;ENST00000431474;ENST00000398755;ENST00000471971;ENST00000470601;ENST00000470749;ENST00000498510;ENST00000475782;ENST00000486510	GO:0000723(telomere maintenance);GO:0003824(catalytic activity);GO:0003950(NAD+ ADP-ribosyltransferase activity);GO:0005515(protein binding);GO:0005634(nucleus);GO:0005654(nucleoplasm);GO:0005694(chromosome);GO:0005730(nucleolus);GO:0005737(cytoplasm);GO:0005814(centriole);GO:0005815(microtubule organizing center);GO:0005856(cytoskeleton);GO:0006281(DNA repair);GO:0006302(double-strand break repa…	03410(Base excision repair);04210(Apoptosis);04217(Necroptosis);04217(Necroptosis)	K10798	EC:2.4.2.30	poly(ADP-ribose) polymerase family member 3 [Source:HGNC Symbol;Acc:HGNC:273]	11.7012
chr9	115019575	115118257	-	ENSG00000041982	TNC	ENST00000350763;ENST00000535648;ENST00000341037;ENST00000423613;ENST00000537320;ENST00000481475;ENST00000534839	GO:0001649(osteoblast differentiation);GO:0005201(extracellular matrix structural constituent);GO:0005515(protein binding);GO:0005576(extracellular region);GO:0005604(basement membrane);GO:0005614(interstitial matrix);GO:0005615(extracellular space);GO:0005788(endoplasmic reticulum lumen);GO:0005925(focal adhesion);GO:0007155(cell adhesion);GO:0007162(negative regulation of cell adhesion);GO:0007…	04151(PI3K-Akt signaling pathway);04510(Focal adhesion);04512(ECM-receptor interaction);05165(Human papillomavirus infection);05206(MicroRNAs in cancer);05206(MicroRNAs in cancer)	K06252	NA	tenascin C [Source:HGNC Symbol;Acc:HGNC:5318]	32.3337
chr1	6624866	6635586	+	ENSG00000041988	THAP3	ENST00000054650;ENST00000484676;ENST00000307896;ENST00000377627;ENST00000487819;ENST00000472925;ENST00000480647	GO:0000790(nuclear chromatin);GO:0000981(DNA-binding transcription factor activity, RNA polymerase II-specific);GO:0003676(nucleic acid binding);GO:0003677(DNA binding);GO:0005515(protein binding);GO:0045944(positive regulation of transcription by RNA polymerase II);GO:0046872(metal ion binding);GO:0046872(metal ion binding)	NA	K23203	NA	THAP domain containing 3 [Source:HGNC Symbol;Acc:HGNC:20855]	6.85318
chr14	89954939	90044764	+	ENSG00000042088	TDP1	ENST00000554976;ENST00000393452;ENST00000554180;ENST00000335725;ENST00000393454;ENST00000556867;ENST00000553989;ENST00000545686;ENST00000555178;ENST00000557782;ENST00000556063	GO:0000012(single strand break repair);GO:0003690(double-stranded DNA binding);GO:0003697(single-stranded DNA binding);GO:0004518(nuclease activity);GO:0004527(exonuclease activity);GO:0005515(protein binding);GO:0005634(nucleus);GO:0005654(nucleoplasm);GO:0005737(cytoplasm);GO:0005886(plasma membrane);GO:0006281(DNA repair);GO:0006302(double-strand break repair);GO:0006974(cellular response to D…	NA	K10862	EC:3.1.4.-	tyrosyl-DNA phosphodiesterase 1 [Source:HGNC Symbol;Acc:HGNC:18884]	4.53681
chr10	70098223	70132934	-	ENSG00000042286	AIFM2	ENST00000373248;ENST00000613322;ENST00000307864;ENST00000482166	GO:0003677(DNA binding);GO:0004174(electron-transferring-flavoprotein dehydrogenase activity);GO:0005515(protein binding);GO:0005615(extracellular space);GO:0005634(nucleus);GO:0005737(cytoplasm);GO:0005739(mitochondrion);GO:0005741(mitochondrial outer membrane);GO:0005811(lipid droplet);GO:0005829(cytosol);GO:0005886(plasma membrane);GO:0006743(ubiquinone metabolic process);GO:0008637(apoptotic …	04115(p53 signaling pathway);04115(p53 signaling pathway)	K22745	NA	apoptosis inducing factor mitochondria associated 2 [Source:HGNC Symbol;Acc:HGNC:21411]	20.3466
chr14	88384924	88470350	+	ENSG00000042317	SPATA7	ENST00000556553;ENST00000555534;ENST00000356583;ENST00000555515;ENST00000553626;ENST00000556666;ENST00000553303	GO:0000226(microtubule cytoskeleton organization);GO:0001750(photoreceptor outer segment);GO:0005515(protein binding);GO:0005654(nucleoplasm);GO:0005737(cytoplasm);GO:0005739(mitochondrion);GO:0005829(cytosol);GO:0005856(cytoskeleton);GO:0005930(axoneme);GO:0007601(visual perception);GO:0015630(microtubule cytoskeleton);GO:0032391(photoreceptor connecting cilium);GO:0036064(ciliary basal body);GO…	NA	K19655	NA	spermatogenesis associated 7 [Source:HGNC Symbol;Acc:HGNC:20423]	0.395693
chr11	93784227	93814963	+	ENSG00000042429	MED17	ENST00000640804;ENST00000638487;ENST00000639596;ENST00000530819;ENST00000640027;ENST00000251871;ENST00000639189;ENST00000639724;ENST00000507258;ENST00000639523;ENST00000640077;ENST00000529626;ENST00000531920;ENST00000533367;ENST00000525613;ENST00000640411;ENST00000638270	GO:0003712(transcription coregulator activity);GO:0003713(transcription coactivator activity);GO:0005515(protein binding);GO:0005634(nucleus);GO:0005654(nucleoplasm);GO:0005667(transcription factor complex);GO:0006357(regulation of transcription by RNA polymerase II);GO:0006367(transcription initiation from RNA polymerase II promoter);GO:0016020(membrane);GO:0016592(mediator complex);GO:0030374(n…	04919(Thyroid hormone signaling pathway);04919(Thyroid hormone signaling pathway)	K15133	NA	mediator complex subunit 17 [Source:HGNC Symbol;Acc:HGNC:2375]	3.54556
chr2	85341955	85354531	-	ENSG00000042445	RETSAT	ENST00000295802;ENST00000429806;ENST00000438611;ENST00000482694;ENST00000490291	GO:0005640(nuclear outer membrane);GO:0005783(endoplasmic reticulum);GO:0005789(endoplasmic reticulum membrane);GO:0016020(membrane);GO:0016491(oxidoreductase activity);GO:0031965(nuclear membrane);GO:0042572(retinol metabolic process);GO:0051786(all-trans-retinol 13,14-reductase activity);GO:0055114(oxidation-reduction process);GO:0055114(oxidation-reduction process)	00830(Retinol metabolism);00830(Retinol metabolism)	K09516	EC:1.3.99.23	retinol saturase [Source:HGNC Symbol;Acc:HGNC:25991]	21.8239
chr2	85394753	85418432	-	ENSG00000042493	CAPG	ENST00000263867;ENST00000409921;ENST00000471064;ENST00000483659;ENST00000459793;ENST00000491267	GO:0001726(ruffle);GO:0003779(actin binding);GO:0005515(protein binding);GO:0005546(phosphatidylinositol-4,5-bisphosphate binding);GO:0005615(extracellular space);GO:0005634(nucleus);GO:0005654(nucleoplasm);GO:0005730(nucleolus);GO:0005737(cytoplasm);GO:0005814(centriole);GO:0007417(central nervous system development);GO:0008154(actin polymerization or depolymerization);GO:0008290(F-actin capping…	NA	NA	NA	capping actin protein, gelsolin like [Source:HGNC Symbol;Acc:HGNC:1474]	38.9871
chr19	46838136	46850846	-	ENSG00000042753	AP2S1	ENST00000352203;ENST00000601498;ENST00000593442;ENST00000263270;ENST00000600964;ENST00000597020;ENST00000598027;ENST00000601649;ENST00000597421	GO:0005515(protein binding);GO:0005829(cytosol);GO:0005886(plasma membrane);GO:0005905(clathrin-coated pit);GO:0006886(intracellular protein transport);GO:0006897(endocytosis);GO:0015031(protein transport);GO:0016020(membrane);GO:0016192(vesicle-mediated transport);GO:0019886(antigen processing and presentation of exogenous peptide antigen via MHC class II);GO:0030100(regulation of endocytosis);G…	04144(Endocytosis);04721(Synaptic vesicle cycle);04961(Endocrine and other factor-regulated calcium reabsorption);05016(Huntington disease);05016(Huntington disease)	NA	NA	adaptor related protein complex 2 subunit sigma 1 [Source:HGNC Symbol;Acc:HGNC:565]	47.284
chr8	132866958	133134903	+	ENSG00000042832	TG	ENST00000220616	GO:0005179(hormone activity);GO:0005515(protein binding);GO:0005576(extracellular region);GO:0005615(extracellular space);GO:0006590(thyroid hormone generation);GO:0007165(signal transduction);GO:0015705(iodide transport);GO:0030878(thyroid gland development);GO:0031641(regulation of myelination);GO:0042403(thyroid hormone metabolic process);GO:0042446(hormone biosynthetic process);GO:0042802(ide…	04918(Thyroid hormone synthesis);05320(Autoimmune thyroid disease)	K10809	NA	thyroglobulin [Source:HGNC Symbol;Acc:HGNC:11764]	0.00225958
chr11	129375848	129452279	+	ENSG00000043039	BARX2	ENST00000281437	GO:0000122(negative regulation of transcription by RNA polymerase II);GO:0000790(nuclear chromatin);GO:0000977(RNA polymerase II regulatory region sequence-specific DNA binding);GO:0000981(DNA-binding transcription factor activity, RNA polymerase II-specific);GO:0001228(DNA-binding transcription activator activity, RNA polymerase II-specific);GO:0001502(cartilage condensation);GO:0003677(DNA bind…	NA	NA	NA	BARX homeobox 2 [Source:HGNC Symbol;Acc:HGNC:956]	0.0108116
chr3	182938074	182985953	-	ENSG00000043093	DCUN1D1	ENST00000292782;ENST00000632685;ENST00000492563;ENST00000497606	GO:0000151(ubiquitin ligase complex);GO:0005515(protein binding);GO:0005634(nucleus);GO:0005654(nucleoplasm);GO:0005829(cytosol);GO:0031624(ubiquitin conjugating enzyme binding);GO:0032182(ubiquitin-like protein binding);GO:0043687(post-translational protein modification);GO:0045116(protein neddylation);GO:0051443(positive regulation of ubiquitin-protein transferase activity);GO:0097602(cullin fa…	NA	K17822	NA	defective in cullin neddylation 1 domain containing 1 [Source:HGNC Symbol;Acc:HGNC:18184]	4.57788
chr5	134524312	134583230	+	ENSG00000043143	JADE2	ENST00000282605;ENST00000515554;ENST00000361895;ENST00000402835;ENST00000395003;ENST00000431355;ENST00000470876;ENST00000430087;ENST00000612830	GO:0000123(histone acetyltransferase complex);GO:0000209(protein polyubiquitination);GO:0005515(protein binding);GO:0005654(nucleoplasm);GO:0016567(protein ubiquitination);GO:0016740(transferase activity);GO:0043966(histone H3 acetylation);GO:0043981(histone H4-K5 acetylation);GO:0043982(histone H4-K8 acetylation);GO:0043983(histone H4-K12 acetylation);GO:0046872(metal ion binding);GO:0050767(reg…	NA	K22155	EC:2.3.2.27	jade family PHD finger 2 [Source:HGNC Symbol;Acc:HGNC:22984]	5.45085
chr1	39838110	39883511	-	ENSG00000043514	TRIT1	ENST00000648678;ENST00000316891;ENST00000441669;ENST00000541099;ENST00000465417;ENST00000492612;ENST00000467774;ENST00000489945;ENST00000469476;ENST00000462243	GO:0000166(nucleotide binding);GO:0003676(nucleic acid binding);GO:0005524(ATP binding);GO:0005575(cellular_component);GO:0005737(cytoplasm);GO:0005739(mitochondrion);GO:0005759(mitochondrial matrix);GO:0006400(tRNA modification);GO:0008033(tRNA processing);GO:0008270(zinc ion binding);GO:0016740(transferase activity);GO:0046872(metal ion binding);GO:0052381(tRNA dimethylallyltransferase activity…	NA	K00791	EC:2.5.1.75	tRNA isopentenyltransferase 1 [Source:HGNC Symbol;Acc:HGNC:20286]	4.78521
chr10	114043866	114046904	+	ENSG00000043591	ADRB1	ENST00000369295	GO:0001996(positive regulation of heart rate by epinephrine-norepinephrine);GO:0001997(positive regulation of the force of heart contraction by epinephrine-norepinephrine);GO:0002024(diet induced thermogenesis);GO:0002025(norepinephrine-epinephrine-mediated vasodilation involved in regulation of systemic arterial blood pressure);GO:0004930(G protein-coupled receptor activity);GO:0004935(adrenergi…	04020(Calcium signaling pathway);04022(cGMP-PKG signaling pathway);04024(cAMP signaling pathway);04080(Neuroactive ligand-receptor interaction);04261(Adrenergic signaling in cardiomyocytes);04540(Gap junction);04923(Regulation of lipolysis in adipocytes);04924(Renin secretion);04970(Salivary secretion);05414(Dilated cardiomyopathy (DCM))	NA	NA	adrenoceptor beta 1 [Source:HGNC Symbol;Acc:HGNC:285]	0.018474
chr6	43037617	43053945	-	ENSG00000044090	CUL7	ENST00000265348;ENST00000535468;ENST00000674134;ENST00000674100;ENST00000673753	GO:0000226(microtubule cytoskeleton organization);GO:0000281(mitotic cytokinesis);GO:0001570(vasculogenesis);GO:0001837(epithelial to mesenchymal transition);GO:0001890(placenta development);GO:0005515(protein binding);GO:0005680(anaphase-promoting complex);GO:0005737(cytoplasm);GO:0005794(Golgi apparatus);GO:0005813(centrosome);GO:0005815(microtubule organizing center);GO:0005829(cytosol);GO:000…	04120(Ubiquitin mediated proteolysis);04120(Ubiquitin mediated proteolysis)	K10613	NA	cullin 7 [Source:HGNC Symbol;Acc:HGNC:21024]	11.2992
chr5	138610967	138935034	+	ENSG00000044115	CTNNA1	ENST00000520339;ENST00000627109;ENST00000521941;ENST00000520158	GO:0001541(ovarian follicle development);GO:0001669(acrosomal vesicle);GO:0003723(RNA binding);GO:0005198(structural molecule activity);GO:0005515(protein binding);GO:0005737(cytoplasm);GO:0005829(cytosol);GO:0005856(cytoskeleton);GO:0005886(plasma membrane);GO:0005911(cell-cell junction);GO:0005912(adherens junction);GO:0005915(zonula adherens);GO:0005925(focal adhesion);GO:0007155(cell adhesion…	04390(Hippo signaling pathway);04520(Adherens junction);04670(Leukocyte transendothelial migration);05100(Bacterial invasion of epithelial cells);05200(Pathways in cancer);05213(Endometrial cancer);05226(Gastric cancer);05412(Arrhythmogenic right ventricular cardiomyopathy (ARVC));05412(Arrhythmogenic right ventricular cardiomyopathy (ARVC))	K05691	NA	catenin alpha 1 [Source:HGNC Symbol;Acc:HGNC:2509]	0.0740973
X	18892298	18984114	-	ENSG00000044446	PHKA2	ENST00000379942;ENST00000481718;ENST00000469485;ENST00000473597;ENST00000473739;ENST00000469645;ENST00000486231;ENST00000464455	GO:0003824(catalytic activity);GO:0004689(phosphorylase kinase activity);GO:0005515(protein binding);GO:0005516(calmodulin binding);GO:0005829(cytosol);GO:0005886(plasma membrane);GO:0005964(phosphorylase kinase complex);GO:0005975(carbohydrate metabolic process);GO:0005977(glycogen metabolic process);GO:0005980(glycogen catabolic process);GO:0006091(generation of precursor metabolites and energy…	04020(Calcium signaling pathway);04910(Insulin signaling pathway);04922(Glucagon signaling pathway);04922(Glucagon signaling pathway)	K07190	NA	phosphorylase kinase regulatory subunit alpha 2 [Source:HGNC Symbol;Acc:HGNC:8926]	2.408
chr9	17134982	17503923	+	ENSG00000044459	CNTLN	ENST00000484374;ENST00000380641;ENST00000380647	GO:0005654(nucleoplasm);GO:0005737(cytoplasm);GO:0005813(centrosome);GO:0005814(centriole);GO:0005829(cytosol);GO:0005856(cytoskeleton);GO:0010457(centriole-centriole cohesion);GO:0019901(protein kinase binding);GO:0019904(protein domain specific binding);GO:0030674(protein-macromolecule adaptor activity);GO:0033365(protein localization to organelle);GO:0070062(extracellular exosome);GO:0070062(e…	NA	K16467	NA	centlein [Source:HGNC Symbol;Acc:HGNC:23432]	0.557182
chr3	89107621	89482134	+	ENSG00000044524	EPHA3	ENST00000336596	GO:0000166(nucleotide binding);GO:0004672(protein kinase activity);GO:0004713(protein tyrosine kinase activity);GO:0004714(transmembrane receptor protein tyrosine kinase activity);GO:0005003(ephrin receptor activity);GO:0005004(GPI-linked ephrin receptor activity);GO:0005005(transmembrane-ephrin receptor activity);GO:0005515(protein binding);GO:0005524(ATP binding);GO:0005576(extracellular region…	04360(Axon guidance)	NA	NA	EPH receptor A3 [Source:HGNC Symbol;Acc:HGNC:3387]	0.0924898
chr9	125234853	125241343	-	ENSG00000044574	HSPA5	ENST00000324460	GO:0000166(nucleotide binding);GO:0001554(luteolysis);GO:0005509(calcium ion binding);GO:0005515(protein binding);GO:0005524(ATP binding);GO:0005634(nucleus);GO:0005737(cytoplasm);GO:0005739(mitochondrion);GO:0005783(endoplasmic reticulum);GO:0005788(endoplasmic reticulum lumen);GO:0005789(endoplasmic reticulum membrane);GO:0005790(smooth endoplasmic reticulum);GO:0005793(endoplasmic reticulum-Go…	03060(Protein export);04141(Protein processing in endoplasmic reticulum);04612(Antigen processing and presentation);04918(Thyroid hormone synthesis);05020(Prion diseases)	K09490	NA	heat shock protein family A (Hsp70) member 5 [Source:HGNC Symbol;Acc:HGNC:5238]	105.537
chr18	31498177	31549008	+	ENSG00000046604	DSG2	ENST00000261590;ENST00000585206	GO:0001533(cornified envelope);GO:0002934(desmosome organization);GO:0003165(Purkinje myocyte development);GO:0005509(calcium ion binding);GO:0005886(plasma membrane);GO:0005911(cell-cell junction);GO:0007155(cell adhesion);GO:0007156(homophilic cell adhesion via plasma membrane adhesion molecules);GO:0009986(cell surface);GO:0014704(intercalated disc);GO:0016020(membrane);GO:0016021(integral com…	05412(Arrhythmogenic right ventricular cardiomyopathy (ARVC));05412(Arrhythmogenic right ventricular cardiomyopathy (ARVC))	K07597	NA	desmoglein 2 [Source:HGNC Symbol;Acc:HGNC:3049]	12.8777
X	14008279	14029893	-	ENSG00000046647	GEMIN8	ENST00000380523;ENST00000398355;ENST00000332885;ENST00000460203;ENST00000477386	GO:0000387(spliceosomal snRNP assembly);GO:0005515(protein binding);GO:0005634(nucleus);GO:0005654(nucleoplasm);GO:0005737(cytoplasm);GO:0005829(cytosol);GO:0006397(mRNA processing);GO:0008380(RNA splicing);GO:0032797(SMN complex);GO:0034719(SMN-Sm protein complex);GO:0051170(import into nucleus);GO:0097504(Gemini of coiled bodies);GO:0097504(Gemini of coiled bodies)	03013(RNA transport);03013(RNA transport)	K13136	NA	gem nuclear organelle associated protein 8 [Source:HGNC Symbol;Acc:HGNC:26044]	1.80572
X	13734745	13769357	+	ENSG00000046651	OFD1	ENST00000380567;ENST00000340096;ENST00000485052;ENST00000490265;ENST00000380550;ENST00000464463;ENST00000474705	GO:0000086(G2/M transition of mitotic cell cycle);GO:0005515(protein binding);GO:0005576(extracellular region);GO:0005634(nucleus);GO:0005737(cytoplasm);GO:0005813(centrosome);GO:0005814(centriole);GO:0005815(microtubule organizing center);GO:0005829(cytosol);GO:0005856(cytoskeleton);GO:0005929(cilium);GO:0010389(regulation of G2/M transition of mitotic cell cycle);GO:0016020(membrane);GO:0030030…	NA	NA	NA	OFD1 centriole and centriolar satellite protein [Source:HGNC Symbol;Acc:HGNC:2567]	4.54067
X	13770939	13938638	-	ENSG00000046653	GPM6B	ENST00000454189	GO:0001503(ossification);GO:0003674(molecular_function);GO:0005886(plasma membrane);GO:0007275(multicellular organism development);GO:0007399(nervous system development);GO:0015031(protein transport);GO:0016020(membrane);GO:0016021(integral component of membrane);GO:0030154(cell differentiation);GO:0030501(positive regulation of bone mineralization);GO:0031175(neuron projection development);GO:00…	NA	NA	NA	glycoprotein M6B [Source:HGNC Symbol;Acc:HGNC:4461]	0.0681727
X	142202342	142205290	-	ENSG00000046774	MAGEC2	ENST00000247452	GO:0005515(protein binding);GO:0005634(nucleus);GO:0005654(nucleoplasm);GO:0005737(cytoplasm);GO:0005829(cytosol);GO:0031625(ubiquitin protein ligase binding);GO:0044257(cellular protein catabolic process);GO:0051443(positive regulation of ubiquitin-protein transferase activity)	NA	NA	NA	MAGE family member C2 [Source:HGNC Symbol;Acc:HGNC:13574]	0.039954
chr8	67952046	68237032	+	ENSG00000046889	PREX2	ENST00000288368	GO:0005085(guanyl-nucleotide exchange factor activity);GO:0005096(GTPase activator activity);GO:0005515(protein binding);GO:0005829(cytosol);GO:0005886(plasma membrane);GO:0007186(G protein-coupled receptor signaling pathway);GO:0008344(adult locomotory behavior);GO:0014065(phosphatidylinositol 3-kinase signaling);GO:0030676(Rac guanyl-nucleotide exchange factor activity);GO:0035556(intracellular…	NA	K17588	NA	phosphatidylinositol-3,4,5-trisphosphate dependent Rac exchange factor 2 [Source:HGNC Symbol;Acc:HGNC:22950]	0.00675385
chr10	1049538	1132384	+	ENSG00000047056	WDR37	ENST00000263150;ENST00000381329	GO:0005515(protein binding);GO:0005634(nucleus);GO:0005737(cytoplasm);GO:0030687(preribosome, large subunit precursor);GO:0030687(preribosome, large subunit precursor)	NA	NA	NA	WD repeat domain 37 [Source:HGNC Symbol;Acc:HGNC:31406]	0.946535
chr5	113513694	113595285	+	ENSG00000047188	YTHDC2	ENST00000503857;ENST00000161863;ENST00000515883;ENST00000506333;ENST00000512600;ENST00000507567	GO:0000166(nucleotide binding);GO:0003676(nucleic acid binding);GO:0003723(RNA binding);GO:0003724(RNA helicase activity);GO:0004386(helicase activity);GO:0005515(protein binding);GO:0005524(ATP binding);GO:0005634(nucleus);GO:0005737(cytoplasm);GO:0005783(endoplasmic reticulum);GO:0007283(spermatogenesis);GO:0007286(spermatid development);GO:0008186(RNA-dependent ATPase activity);GO:0016787(hydr…	NA	K20099	EC:3.6.4.13	YTH domain containing 2 [Source:HGNC Symbol;Acc:HGNC:24721]	2.47728
X	16587999	16712936	-	ENSG00000047230	CTPS2	ENST00000359276;ENST00000380241;ENST00000483053;ENST00000455276	GO:0000166(nucleotide binding);GO:0003883(CTP synthase activity);GO:0005515(protein binding);GO:0005524(ATP binding);GO:0005737(cytoplasm);GO:0005829(cytosol);GO:0006220(pyrimidine nucleotide metabolic process);GO:0006221(pyrimidine nucleotide biosynthetic process);GO:0006241(CTP biosynthetic process);GO:0006541(glutamine metabolic process);GO:0015949(nucleobase-containing small molecule intercon…	00240(Pyrimidine metabolism);00240(Pyrimidine metabolism)	K01937	EC:6.3.4.2	CTP synthase 2 [Source:HGNC Symbol;Acc:HGNC:2520]	5.24689
chr8	53715543	53843558	-	ENSG00000047249	ATP6V1H	ENST00000359530;ENST00000518072;ENST00000520188;ENST00000396774;ENST00000521707;ENST00000521377;ENST00000521335	GO:0000221(vacuolar proton-transporting V-type ATPase, V1 domain);GO:0005515(protein binding);GO:0005765(lysosomal membrane);GO:0005829(cytosol);GO:0005886(plasma membrane);GO:0006811(ion transport);GO:0006897(endocytosis);GO:0007035(vacuolar acidification);GO:0008286(insulin receptor signaling pathway);GO:0016032(viral process);GO:0016241(regulation of macroautophagy);GO:0016887(ATPase activity)…	00190(Oxidative phosphorylation);04142(Lysosome);04145(Phagosome);04150(mTOR signaling pathway);04721(Synaptic vesicle cycle);05110(Vibrio cholerae infection);05120(Epithelial cell signaling in Helicobacter pylori infection);05152(Tuberculosis);05165(Human papillomavirus infection);05323(Rheumatoid arthritis);05323(Rheumatoid arthritis)	K02144	NA	ATPase H+ transporting V1 subunit H [Source:HGNC Symbol;Acc:HGNC:18303]	2.3848
chr4	56977722	57031158	+	ENSG00000047315	POLR2B	ENST00000450656;ENST00000381227;ENST00000431623;ENST00000441246;ENST00000433463;ENST00000314595;ENST00000497845;ENST00000478188;ENST00000510355;ENST00000464918;ENST00000484821	GO:0000398(mRNA splicing, via spliceosome);GO:0000784(nuclear chromosome, telomeric region);GO:0003677(DNA binding);GO:0003682(chromatin binding);GO:0003723(RNA binding);GO:0003899(DNA-directed 5'-3' RNA polymerase activity);GO:0005515(protein binding);GO:0005634(nucleus);GO:0005654(nucleoplasm);GO:0005665(RNA polymerase II, core complex);GO:0006283(transcription-coupled nucleotide-excision repai…	03020(RNA polymerase);05016(Huntington disease);05016(Huntington disease)	K03010	EC:2.7.7.6	RNA polymerase II subunit B [Source:HGNC Symbol;Acc:HGNC:9188]	45.0982
chr15	52581317	52709817	-	ENSG00000047346	FAM214A	ENST00000568871;ENST00000534964;ENST00000619572;ENST00000566948;ENST00000568668;ENST00000568863;ENST00000562351	GO:0005515(protein binding);GO:0005515(protein binding)	NA	NA	NA	family with sequence similarity 214 member A [Source:HGNC Symbol;Acc:HGNC:25609]	0.601536
chr4	35948221	36244514	-	ENSG00000047365	ARAP2	ENST00000303965;ENST00000512804;ENST00000508066	GO:0005096(GTPase activator activity);GO:0005515(protein binding);GO:0005547(phosphatidylinositol-3,4,5-trisphosphate binding);GO:0005737(cytoplasm);GO:0005829(cytosol);GO:0007165(signal transduction);GO:0043547(positive regulation of GTPase activity);GO:0046872(metal ion binding);GO:0051056(regulation of small GTPase mediated signal transduction);GO:0051056(regulation of small GTPase mediated si…	04144(Endocytosis);04144(Endocytosis)	K18440	NA	ArfGAP with RhoGAP domain, ankyrin repeat and PH domain 2 [Source:HGNC Symbol;Acc:HGNC:16924]	0.26905
chr1	186311652	186375693	-	ENSG00000047410	TPR	ENST00000367478;ENST00000467810;ENST00000492973;ENST00000481347;ENST00000491783;ENST00000469463	GO:0000122(negative regulation of transcription by RNA polymerase II);GO:0000775(chromosome, centromeric region);GO:0000776(kinetochore);GO:0003682(chromatin binding);GO:0003723(RNA binding);GO:0003729(mRNA binding);GO:0005515(protein binding);GO:0005634(nucleus);GO:0005635(nuclear envelope);GO:0005643(nuclear pore);GO:0005654(nucleoplasm);GO:0005694(chromosome);GO:0005737(cytoplasm);GO:0005819(s…	03013(RNA transport);05200(Pathways in cancer);05216(Thyroid cancer);05216(Thyroid cancer)	K09291	NA	translocated promoter region, nuclear basket protein [Source:HGNC Symbol;Acc:HGNC:12017]	3.22032
chr3	149162410	149221829	-	ENSG00000047457	CP	ENST00000264613	GO:0004322(ferroxidase activity);GO:0005507(copper ion binding);GO:0005576(extracellular region);GO:0005615(extracellular space);GO:0005765(lysosomal membrane);GO:0005788(endoplasmic reticulum lumen);GO:0005886(plasma membrane);GO:0006811(ion transport);GO:0006825(copper ion transport);GO:0006826(iron ion transport);GO:0006879(cellular iron ion homeostasis);GO:0016491(oxidoreductase activity);GO:…	00860(Porphyrin and chlorophyll metabolism);04216(Ferroptosis)	NA	NA	ceruloplasmin [Source:HGNC Symbol;Acc:HGNC:2295]	0.0128171
chr16	27550133	27780369	+	ENSG00000047578	KIAA0556	ENST00000566023;ENST00000261588;ENST00000565672;ENST00000618117;ENST00000564749;ENST00000567894;ENST00000562207;ENST00000568622	GO:0005615(extracellular space);GO:0005737(cytoplasm);GO:0005856(cytoskeleton);GO:0042995(cell projection);GO:0042995(cell projection)	NA	K22858	NA	KIAA0556 [Source:HGNC Symbol;Acc:HGNC:29068]	2.11828
chr6	15522807	15663058	-	ENSG00000047579	DTNBP1	ENST00000344537;ENST00000510395;ENST00000355917;ENST00000622898;ENST00000338950;ENST00000506844;ENST00000514651;ENST00000511762	GO:0001956(positive regulation of neurotransmitter secretion);GO:0005515(protein binding);GO:0005634(nucleus);GO:0005737(cytoplasm);GO:0005768(endosome);GO:0005783(endoplasmic reticulum);GO:0005789(endoplasmic reticulum membrane);GO:0005829(cytosol);GO:0005886(plasma membrane);GO:0006469(negative regulation of protein kinase activity);GO:0006996(organelle organization);GO:0007596(blood coagulatio…	NA	K20189	NA	dystrobrevin binding protein 1 [Source:HGNC Symbol;Acc:HGNC:17328]	5.46078
X	37685791	37732130	+	ENSG00000047597	XK	ENST00000378616	GO:0005215(transporter activity);GO:0005515(protein binding);GO:0005886(plasma membrane);GO:0006865(amino acid transport);GO:0006874(cellular calcium ion homeostasis);GO:0008361(regulation of cell size);GO:0010961(cellular magnesium ion homeostasis);GO:0016020(membrane);GO:0016021(integral component of membrane);GO:0031133(regulation of axon diameter);GO:0042552(myelination);GO:0048741(skeletal m…	NA	K19522	NA	X-linked Kx blood group [Source:HGNC Symbol;Acc:HGNC:12811]	0.141184
chr12	4487735	4538508	-	ENSG00000047621	C12orf4	ENST00000261250;ENST00000541014;ENST00000535887;ENST00000535030	GO:0005737(cytoplasm);GO:0043304(regulation of mast cell degranulation);GO:0043304(regulation of mast cell degranulation)	NA	NA	NA	chromosome 12 open reading frame 4 [Source:HGNC Symbol;Acc:HGNC:1184]	3.14511
X	17737449	17754988	+	ENSG00000047634	SCML1	ENST00000398080;ENST00000380045;ENST00000380043;ENST00000419185;ENST00000487842	GO:0003682(chromatin binding);GO:0005515(protein binding);GO:0005634(nucleus);GO:0042393(histone binding);GO:0045892(negative regulation of transcription, DNA-templated);GO:0045892(negative regulation of transcription, DNA-templated)	NA	K11464	NA	Scm polycomb group protein like 1 [Source:HGNC Symbol;Acc:HGNC:10580]	3.41391
X	10015254	10144474	+	ENSG00000047644	WWC3	ENST00000380861;ENST00000466248	GO:0000122(negative regulation of transcription by RNA polymerase II);GO:0005829(cytosol);GO:0019900(kinase binding);GO:0035331(negative regulation of hippo signaling);GO:0046621(negative regulation of organ growth);GO:0060090(molecular adaptor activity);GO:0060090(molecular adaptor activity)	NA	NA	NA	WWC family member 3 [Source:HGNC Symbol;Acc:HGNC:29237]	5.38978
X	11117651	11665920	-	ENSG00000047648	ARHGAP6	ENST00000380736;ENST00000495242;ENST00000337414;ENST00000380718;ENST00000491514	GO:0005096(GTPase activator activity);GO:0005737(cytoplasm);GO:0005829(cytosol);GO:0005884(actin filament);GO:0007015(actin filament organization);GO:0007165(signal transduction);GO:0007202(activation of phospholipase C activity);GO:0007266(Rho protein signal transduction);GO:0015629(actin cytoskeleton);GO:0016004(phospholipase activator activity);GO:0017124(SH3 domain binding);GO:0030041(actin f…	NA	NA	NA	Rho GTPase activating protein 6 [Source:HGNC Symbol;Acc:HGNC:676]	0.427914
chr3	47850690	48089272	-	ENSG00000047849	MAP4	ENST00000429422;ENST00000426837;ENST00000360240;ENST00000477765;ENST00000383736;ENST00000497735;ENST00000423088;ENST00000633710	GO:0000226(microtubule cytoskeleton organization);GO:0003723(RNA binding);GO:0005198(structural molecule activity);GO:0005515(protein binding);GO:0005737(cytoplasm);GO:0005829(cytosol);GO:0005856(cytoskeleton);GO:0005874(microtubule);GO:0005875(microtubule associated complex);GO:0005886(plasma membrane);GO:0005930(axoneme);GO:0007052(mitotic spindle organization);GO:0008017(microtubule binding);G…	NA	K10431	NA	microtubule associated protein 4 [Source:HGNC Symbol;Acc:HGNC:6862]	23.4445
chr6	117560269	117602542	-	ENSG00000047932	GOPC	ENST00000052569	GO:0000139(Golgi membrane);GO:0005515(protein binding);GO:0005737(cytoplasm);GO:0005765(lysosomal membrane);GO:0005794(Golgi apparatus);GO:0005886(plasma membrane);GO:0006888(endoplasmic reticulum to Golgi vesicle-mediated transport);GO:0006893(Golgi to plasma membrane transport);GO:0010360(negative regulation of anion channel activity);GO:0014069(postsynaptic density);GO:0015031(protein transpor…	NA	NA	NA	golgi associated PDZ and coiled-coil motif containing [Source:HGNC Symbol;Acc:HGNC:17643]	6.1248
chr11	113797874	113875570	-	ENSG00000048028	USP28	ENST00000003302;ENST00000544967;ENST00000545540;ENST00000544272;ENST00000537706;ENST00000537490;ENST00000540925;ENST00000544750	GO:0000077(DNA damage checkpoint);GO:0004197(cysteine-type endopeptidase activity);GO:0004843(thiol-dependent ubiquitin-specific protease activity);GO:0005515(protein binding);GO:0005634(nucleus);GO:0005654(nucleoplasm);GO:0005829(cytosol);GO:0006281(DNA repair);GO:0006508(proteolysis);GO:0006511(ubiquitin-dependent protein catabolic process);GO:0006974(cellular response to DNA damage stimulus);G…	NA	K21122	EC:3.4.19.12	ubiquitin specific peptidase 28 [Source:HGNC Symbol;Acc:HGNC:12625]	6.57945
chr7	18086949	19002416	+	ENSG00000048052	HDAC9	ENST00000417496;ENST00000411993;ENST00000476135;ENST00000405010;ENST00000406451;ENST00000456174;ENST00000524023	GO:0000118(histone deacetylase complex);GO:0000122(negative regulation of transcription by RNA polymerase II);GO:0001975(response to amphetamine);GO:0003714(transcription corepressor activity);GO:0004407(histone deacetylase activity);GO:0005080(protein kinase C binding);GO:0005515(protein binding);GO:0005634(nucleus);GO:0005654(nucleoplasm);GO:0005667(transcription factor complex);GO:0005737(cyto…	05034(Alcoholism);05203(Viral carcinogenesis);05203(Viral carcinogenesis)	K11409	EC:3.5.1.98	histone deacetylase 9 [Source:HGNC Symbol;Acc:HGNC:14065]	0.536023
chr5	176647387	176659054	+	ENSG00000048140	TSPAN17	ENST00000310032;ENST00000298564;ENST00000508164;ENST00000514705;ENST00000504168;ENST00000503045;ENST00000515708;ENST00000507471	GO:0000151(ubiquitin ligase complex);GO:0004842(ubiquitin-protein transferase activity);GO:0005887(integral component of plasma membrane);GO:0016020(membrane);GO:0016021(integral component of membrane);GO:0016567(protein ubiquitination);GO:0019899(enzyme binding);GO:0051604(protein maturation);GO:0072594(establishment of protein localization to organelle);GO:0072659(protein localization to plasma…	NA	K10303	NA	tetraspanin 17 [Source:HGNC Symbol;Acc:HGNC:13594]	16.1479
chr5	176383938	176388927	-	ENSG00000048162	NOP16	ENST00000619979;ENST00000614830;ENST00000621444;ENST00000618911;ENST00000502663;ENST00000503849;ENST00000504821;ENST00000509257;ENST00000502577;ENST00000510608	GO:0003723(RNA binding);GO:0005634(nucleus);GO:0005654(nucleoplasm);GO:0005730(nucleolus);GO:0042273(ribosomal large subunit biogenesis);GO:0043231(intracellular membrane-bounded organelle);GO:0043231(intracellular membrane-bounded organelle)	NA	NA	NA	NOP16 nucleolar protein [Source:HGNC Symbol;Acc:HGNC:26934]	25.3791
chr4	15469865	15601552	+	ENSG00000048342	CC2D2A	ENST00000515124;ENST00000424120;ENST00000513811;ENST00000514450;ENST00000506643;ENST00000652443;ENST00000650860;ENST00000675619;ENST00000512202;ENST00000675768	GO:0001822(kidney development);GO:0001843(neural tube closure);GO:0005737(cytoplasm);GO:0005829(cytosol);GO:0005856(cytoskeleton);GO:0005929(cilium);GO:0007224(smoothened signaling pathway);GO:0007368(determination of left/right symmetry);GO:0007507(heart development);GO:0030030(cell projection organization);GO:0035082(axoneme assembly);GO:0035869(ciliary transition zone);GO:0036038(MKS complex);…	NA	K19352	NA	coiled-coil and C2 domain containing 2A [Source:HGNC Symbol;Acc:HGNC:29253]	1.18621
chr8	102204502	102238961	-	ENSG00000048392	RRM2B	ENST00000251810;ENST00000522368;ENST00000395910;ENST00000395912;ENST00000519125;ENST00000517517	GO:0001822(kidney development);GO:0003014(renal system process);GO:0004748(ribonucleoside-diphosphate reductase activity, thioredoxin disulfide as acceptor);GO:0005515(protein binding);GO:0005634(nucleus);GO:0005654(nucleoplasm);GO:0005737(cytoplasm);GO:0005739(mitochondrion);GO:0005829(cytosol);GO:0006260(DNA replication);GO:0006264(mitochondrial DNA replication);GO:0006281(DNA repair);GO:000697…	00230(Purine metabolism);00240(Pyrimidine metabolism);00480(Glutathione metabolism);00983(Drug metabolism - other enzymes);04115(p53 signaling pathway);04115(p53 signaling pathway)	K10808	EC:1.17.4.1	ribonucleotide reductase regulatory TP53 inducible subunit M2B [Source:HGNC Symbol;Acc:HGNC:17296]	6.38576
chr7	127346790	127431924	-	ENSG00000048405	ZNF800	ENST00000485577;ENST00000265827;ENST00000393312;ENST00000619291	GO:0003676(nucleic acid binding);GO:0003677(DNA binding);GO:0005634(nucleus);GO:0046872(metal ion binding);GO:0046872(metal ion binding)	NA	NA	NA	zinc finger protein 800 [Source:HGNC Symbol;Acc:HGNC:27267]	3.00398
chr16	11976734	12574287	+	ENSG00000048471	SNX29	ENST00000566228;ENST00000563308	GO:0035091(phosphatidylinositol binding);GO:0035091(phosphatidylinositol binding)	NA	K17935	NA	sorting nexin 29 [Source:HGNC Symbol;Acc:HGNC:30542]	0.97158
chr6	42206807	42217861	-	ENSG00000048544	MRPS10	ENST00000053468	GO:0003674(molecular_function);GO:0005739(mitochondrion);GO:0005743(mitochondrial inner membrane);GO:0005763(mitochondrial small ribosomal subunit);GO:0005840(ribosome);GO:0008150(biological_process);GO:0070125(mitochondrial translational elongation);GO:0070126(mitochondrial translational termination)	03010(Ribosome)	K02946	NA	mitochondrial ribosomal protein S10 [Source:HGNC Symbol;Acc:HGNC:14502]	44.0209
chr11	77659996	77821017	-	ENSG00000048649	RSF1	ENST00000308488;ENST00000480887;ENST00000529470;ENST00000531026;ENST00000526324;ENST00000531768;ENST00000532556;ENST00000528095;ENST00000440064;ENST00000530604	GO:0000123(histone acetyltransferase complex);GO:0000790(nuclear chromatin);GO:0004402(histone acetyltransferase activity);GO:0005515(protein binding);GO:0005634(nucleus);GO:0005654(nucleoplasm);GO:0006325(chromatin organization);GO:0006334(nucleosome assembly);GO:0006338(chromatin remodeling);GO:0006352(DNA-templated transcription, initiation);GO:0006355(regulation of transcription, DNA-template…	NA	K11657	NA	remodeling and spacing factor 1 [Source:HGNC Symbol;Acc:HGNC:18118]	4.76009
chr1	12230030	12512047	+	ENSG00000048707	VPS13D	ENST00000620676;ENST00000476169;ENST00000489961;ENST00000011700;ENST00000460333;ENST00000487188;ENST00000643711;ENST00000543766;ENST00000647414;ENST00000473099	GO:0005515(protein binding);GO:0006623(protein targeting to vacuole);GO:0007005(mitochondrion organization);GO:0019898(extrinsic component of membrane);GO:0045053(protein retention in Golgi apparatus);GO:0070062(extracellular exosome);GO:1901526(positive regulation of mitophagy);GO:1901526(positive regulation of mitophagy)	NA	K19527	NA	vacuolar protein sorting 13 homolog D [Source:HGNC Symbol;Acc:HGNC:23595]	1.91982
chr9	93451685	93566112	+	ENSG00000048828	FAM120A	ENST00000277165;ENST00000375389;ENST00000446420;ENST00000427765;ENST00000652239	GO:0003723(RNA binding);GO:0005634(nucleus);GO:0005737(cytoplasm);GO:0005829(cytosol);GO:0005886(plasma membrane);GO:0016020(membrane);GO:0042025(host cell nucleus);GO:0042025(host cell nucleus)	NA	NA	NA	family with sequence similarity 120A [Source:HGNC Symbol;Acc:HGNC:13247]	17.0209
chr2	135531455	135725270	+	ENSG00000048991	R3HDM1	ENST00000463230;ENST00000409478;ENST00000264160;ENST00000488035;ENST00000628915;ENST00000409606;ENST00000456040;ENST00000443537;ENST00000441871;ENST00000429703;ENST00000425804;ENST00000487294;ENST00000483065	GO:0003676(nucleic acid binding);GO:0003723(RNA binding);GO:0003723(RNA binding)	NA	NA	NA	R3H domain containing 1 [Source:HGNC Symbol;Acc:HGNC:9757]	4.82846
chr1	40300489	40317813	-	ENSG00000049089	COL9A2	ENST00000372748;ENST00000482722	GO:0001501(skeletal system development);GO:0005201(extracellular matrix structural constituent);GO:0005515(protein binding);GO:0005576(extracellular region);GO:0005581(collagen trimer);GO:0005594(collagen type IX trimer);GO:0005615(extracellular space);GO:0005788(endoplasmic reticulum lumen);GO:0030020(extracellular matrix structural constituent conferring tensile strength);GO:0030198(extracellul…	04151(PI3K-Akt signaling pathway);04510(Focal adhesion);04512(ECM-receptor interaction);04974(Protein digestion and absorption);05165(Human papillomavirus infection);05165(Human papillomavirus infection)	NA	NA	collagen type IX alpha 2 chain [Source:HGNC Symbol;Acc:HGNC:2218]	1.27466
chr12	88492793	88580851	-	ENSG00000049130	KITLG	ENST00000644744;ENST00000347404;ENST00000646633;ENST00000552044	GO:0000165(MAPK cascade);GO:0001541(ovarian follicle development);GO:0001755(neural crest cell migration);GO:0002687(positive regulation of leukocyte migration);GO:0002763(positive regulation of myeloid leukocyte differentiation);GO:0005125(cytokine activity);GO:0005173(stem cell factor receptor binding);GO:0005515(protein binding);GO:0005576(extracellular region);GO:0005615(extracellular space);…	04010(MAPK signaling pathway);04014(Ras signaling pathway);04015(Rap1 signaling pathway);04072(Phospholipase D signaling pathway);04151(PI3K-Akt signaling pathway);04640(Hematopoietic cell lineage);04916(Melanogenesis);05200(Pathways in cancer);05200(Pathways in cancer)	K05461	NA	KIT ligand [Source:HGNC Symbol;Acc:HGNC:6343]	7.04915
chr5	60866454	60945073	-	ENSG00000049167	ERCC8	ENST00000676185;ENST00000462279;ENST00000643708;ENST00000675229;ENST00000477893	GO:0000012(single strand break repair);GO:0000109(nucleotide-excision repair complex);GO:0000209(protein polyubiquitination);GO:0004842(ubiquitin-protein transferase activity);GO:0005515(protein binding);GO:0005634(nucleus);GO:0005654(nucleoplasm);GO:0005737(cytoplasm);GO:0006281(DNA repair);GO:0006283(transcription-coupled nucleotide-excision repair);GO:0006289(nucleotide-excision repair);GO:000…	03420(Nucleotide excision repair);04120(Ubiquitin mediated proteolysis);04120(Ubiquitin mediated proteolysis)	NA	NA	ERCC excision repair 8, CSA ubiquitin ligase complex subunit [Source:HGNC Symbol;Acc:HGNC:3439]	0.500198
chr5	65148738	65481920	-	ENSG00000049192	ADAMTS6	ENST00000381055	GO:0001822(kidney development);GO:0003279(cardiac septum development);GO:0004222(metalloendopeptidase activity);GO:0005576(extracellular region);GO:0006508(proteolysis);GO:0007507(heart development);GO:0008233(peptidase activity);GO:0008237(metallopeptidase activity);GO:0016787(hydrolase activity);GO:0030198(extracellular matrix organization);GO:0031012(extracellular matrix);GO:0035904(aorta deve…	NA	K08621	EC:3.4.24.-	ADAM metallopeptidase with thrombospondin type 1 motif 6 [Source:HGNC Symbol;Acc:HGNC:222]	0.170934
chr1	9234774	9271337	+	ENSG00000049239	H6PD	ENST00000377403	GO:0003824(catalytic activity);GO:0004345(glucose-6-phosphate dehydrogenase activity);GO:0005737(cytoplasm);GO:0005739(mitochondrion);GO:0005783(endoplasmic reticulum);GO:0005788(endoplasmic reticulum lumen);GO:0005975(carbohydrate metabolic process);GO:0006006(glucose metabolic process);GO:0006098(pentose-phosphate shunt);GO:0006739(NADP metabolic process);GO:0008152(metabolic process);GO:000905…	00030(Pentose phosphate pathway)	K13937	3.1.1.31;EC:1.1.1.47	hexose-6-phosphate dehydrogenase/glucose 1-dehydrogenase [Source:HGNC Symbol;Acc:HGNC:4795]	3.92249
chr1	7771296	7781432	+	ENSG00000049245	VAMP3	ENST00000054666;ENST00000470357;ENST00000487194	GO:0000149(SNARE binding);GO:0001921(positive regulation of receptor recycling);GO:0002479(antigen processing and presentation of exogenous peptide antigen via MHC class I, TAP-dependent);GO:0005484(SNAP receptor activity);GO:0005515(protein binding);GO:0005829(cytosol);GO:0005886(plasma membrane);GO:0006887(exocytosis);GO:0006904(vesicle docking involved in exocytosis);GO:0006906(vesicle fusion)…	04130(SNARE interactions in vesicular transport);04145(Phagosome);04145(Phagosome)	K13505	NA	vesicle associated membrane protein 3 [Source:HGNC Symbol;Acc:HGNC:12644]	45.9442
chr1	7784320	7845177	+	ENSG00000049246	PER3	ENST00000377532;ENST00000361923;ENST00000473653;ENST00000602883;ENST00000463106;ENST00000494684	GO:0000122(negative regulation of transcription by RNA polymerase II);GO:0000976(transcription regulatory region sequence-specific DNA binding);GO:0001222(transcription corepressor binding);GO:0005515(protein binding);GO:0005634(nucleus);GO:0005737(cytoplasm);GO:0007623(circadian rhythm);GO:0008134(transcription factor binding);GO:0009416(response to light stimulus);GO:0019900(kinase binding);GO:…	04710(Circadian rhythm);04713(Circadian entrainment);04713(Circadian entrainment)	K21945	NA	period circadian regulator 3 [Source:HGNC Symbol;Acc:HGNC:8847]	2.28164
chr1	7915871	7943165	-	ENSG00000049249	TNFRSF9	ENST00000377507	GO:0005515(protein binding);GO:0005886(plasma membrane);GO:0005887(integral component of plasma membrane);GO:0006915(apoptotic process);GO:0008285(negative regulation of cell population proliferation);GO:0009897(external side of plasma membrane);GO:0016020(membrane);GO:0016021(integral component of membrane);GO:0019955(cytokine binding);GO:0032693(negative regulation of interleukin-10 production)…	04060(Cytokine-cytokine receptor interaction)	K05146	NA	TNF receptor superfamily member 9 [Source:HGNC Symbol;Acc:HGNC:11924]	0.370099
chr17	50532682	50543750	+	ENSG00000049283	EPN3	ENST00000268933;ENST00000507709;ENST00000515126;ENST00000507467	GO:0005515(protein binding);GO:0005543(phospholipid binding);GO:0005634(nucleus);GO:0005654(nucleoplasm);GO:0005737(cytoplasm);GO:0005768(endosome);GO:0005886(plasma membrane);GO:0005905(clathrin-coated pit);GO:0006897(endocytosis);GO:0008289(lipid binding);GO:0019897(extrinsic component of plasma membrane);GO:0030125(clathrin vesicle coat);GO:0030136(clathrin-coated vesicle);GO:0030276(clathrin …	04144(Endocytosis);04144(Endocytosis)	K12471	NA	epsin 3 [Source:HGNC Symbol;Acc:HGNC:18235]	0.340369
chr2	32946953	33399509	+	ENSG00000049323	LTBP1	ENST00000404816;ENST00000418533;ENST00000404525;ENST00000407925;ENST00000413303;ENST00000468091;ENST00000422669;ENST00000489740	GO:0001527(microfibril);GO:0003281(ventricular septum development);GO:0005024(transforming growth factor beta-activated receptor activity);GO:0005201(extracellular matrix structural constituent);GO:0005509(calcium ion binding);GO:0005515(protein binding);GO:0005576(extracellular region);GO:0005788(endoplasmic reticulum lumen);GO:0007178(transmembrane receptor protein serine/threonine kinase signa…	04350(TGF-beta signaling pathway);04350(TGF-beta signaling pathway)	K19559	NA	latent transforming growth factor beta binding protein 1 [Source:HGNC Symbol;Acc:HGNC:6714]	40.6108
chr11	32091074	32105722	+	ENSG00000049449	RCN1	ENST00000054950;ENST00000532721;ENST00000533898;ENST00000527337;ENST00000531345	GO:0005509(calcium ion binding);GO:0005515(protein binding);GO:0005783(endoplasmic reticulum);GO:0005788(endoplasmic reticulum lumen);GO:0043687(post-translational protein modification);GO:0044267(cellular protein metabolic process);GO:0046872(metal ion binding);GO:0046872(metal ion binding)	NA	NA	NA	reticulocalbin 1 [Source:HGNC Symbol;Acc:HGNC:9934]	23.5857
chr7	74231499	74254458	-	ENSG00000049541	RFC2	ENST00000352131;ENST00000055077;ENST00000621097;ENST00000485545;ENST00000497430;ENST00000470266;ENST00000494019;ENST00000480432;ENST00000479105;ENST00000491206;ENST00000463194	GO:0000166(nucleotide binding);GO:0003677(DNA binding);GO:0003689(DNA clamp loader activity);GO:0005515(protein binding);GO:0005524(ATP binding);GO:0005634(nucleus);GO:0005654(nucleoplasm);GO:0005663(DNA replication factor C complex);GO:0006260(DNA replication);GO:0006261(DNA-dependent DNA replication);GO:0006281(DNA repair);GO:0006283(transcription-coupled nucleotide-excision repair);GO:0006296(…	03030(DNA replication);03420(Nucleotide excision repair);03430(Mismatch repair);03430(Mismatch repair)	K10755	NA	replication factor C subunit 2 [Source:HGNC Symbol;Acc:HGNC:9970]	34.7259
chr6	156776020	157210779	+	ENSG00000049618	ARID1B	ENST00000346085;ENST00000636930;ENST00000674298;ENST00000674190;ENST00000637910;ENST00000494260;ENST00000636748;ENST00000636205;ENST00000319584;ENST00000452544;ENST00000637887;ENST00000493658;ENST00000637015;ENST00000400790;ENST00000637722;ENST00000636940;ENST00000637170;ENST00000636909;ENST00000636227;ENST00000636254;ENST00000637933	GO:0002931(response to ischemia);GO:0003677(DNA binding);GO:0003713(transcription coactivator activity);GO:0005515(protein binding);GO:0005634(nucleus);GO:0005654(nucleoplasm);GO:0005737(cytoplasm);GO:0005829(cytosol);GO:0005886(plasma membrane);GO:0006325(chromatin organization);GO:0006338(chromatin remodeling);GO:0006357(regulation of transcription by RNA polymerase II);GO:0007270(neuron-neuron…	04714(Thermogenesis);05225(Hepatocellular carcinoma);05225(Hepatocellular carcinoma)	K11653	NA	AT-rich interaction domain 1B [Source:HGNC Symbol;Acc:HGNC:18040]	0.516223
chr5	1317752	1345099	-	ENSG00000049656	CLPTM1L	ENST00000320895;ENST00000507807;ENST00000503042;ENST00000630539;ENST00000503534;ENST00000515719;ENST00000511268;ENST00000512451;ENST00000507195;ENST00000505914;ENST00000505605;ENST00000503151;ENST00000508765;ENST00000513250;ENST00000511786	GO:0005515(protein binding);GO:0006915(apoptotic process);GO:0016020(membrane);GO:0016021(integral component of membrane);GO:0016021(integral component of membrane)	NA	NA	NA	CLPTM1 like [Source:HGNC Symbol;Acc:HGNC:24308]	22.6696
chr18	58044226	58401540	+	ENSG00000049759	NEDD4L	ENST00000400345;ENST00000356462;ENST00000617539;ENST00000382850;ENST00000585594;ENST00000674613;ENST00000676251;ENST00000676226;ENST00000431212;ENST00000587190;ENST00000587634;ENST00000675434;ENST00000635997;ENST00000674517;ENST00000590020;ENST00000587881;ENST00000589167;ENST00000590638;ENST00000674921;ENST00000675699;ENST00000590248;ENST00000588712;ENST00000590506;ENST00000675244	GO:0000122(negative regulation of transcription by RNA polymerase II);GO:0000209(protein polyubiquitination);GO:0003254(regulation of membrane depolarization);GO:0004842(ubiquitin-protein transferase activity);GO:0005515(protein binding);GO:0005654(nucleoplasm);GO:0005737(cytoplasm);GO:0005768(endosome);GO:0005771(multivesicular body);GO:0005794(Golgi apparatus);GO:0005829(cytosol);GO:0005886(pla…	04120(Ubiquitin mediated proteolysis);04144(Endocytosis);04530(Tight junction);04960(Aldosterone-regulated sodium reabsorption);04960(Aldosterone-regulated sodium reabsorption)	K13305	EC:2.3.2.26	NEDD4 like E3 ubiquitin protein ligase [Source:HGNC Symbol;Acc:HGNC:7728]	4.53449
X	49250438	49270477	-	ENSG00000049768	FOXP3	ENST00000376207	GO:0000122(negative regulation of transcription by RNA polymerase II);GO:0000790(nuclear chromatin);GO:0000978(RNA polymerase II cis-regulatory region sequence-specific DNA binding);GO:0000981(DNA-binding transcription factor activity, RNA polymerase II-specific);GO:0001782(B cell homeostasis);GO:0001816(cytokine production);GO:0002262(myeloid cell homeostasis);GO:0002361(CD4-positive, CD25-posit…	04659(Th17 cell differentiation);05321(Inflammatory bowel disease (IBD))	K10163	NA	forkhead box P3 [Source:HGNC Symbol;Acc:HGNC:6106]	0.117073
X	49269793	49301461	+	ENSG00000049769	PPP1R3F	ENST00000055335;ENST00000652102;ENST00000376188	GO:0000164(protein phosphatase type 1 complex);GO:0005515(protein binding);GO:0005979(regulation of glycogen biosynthetic process);GO:0008157(protein phosphatase 1 binding);GO:0016020(membrane);GO:0016021(integral component of membrane);GO:0019903(protein phosphatase binding);GO:2000465(regulation of glycogen (starch) synthase activity);GO:2001069(glycogen binding);GO:2001069(glycogen binding)	04910(Insulin signaling pathway);04910(Insulin signaling pathway)	K17453	NA	protein phosphatase 1 regulatory subunit 3F [Source:HGNC Symbol;Acc:HGNC:14944]	2.91291
chr5	74640023	74722647	+	ENSG00000049860	HEXB	ENST00000513079;ENST00000515528;ENST00000261416;ENST00000510820;ENST00000504459;ENST00000513336;ENST00000503312;ENST00000509579;ENST00000513867	GO:0001501(skeletal system development);GO:0001669(acrosomal vesicle);GO:0004553(hydrolase activity, hydrolyzing O-glycosyl compounds);GO:0004563(beta-N-acetylhexosaminidase activity);GO:0005515(protein binding);GO:0005576(extracellular region);GO:0005615(extracellular space);GO:0005764(lysosome);GO:0005975(carbohydrate metabolic process);GO:0006687(glycosphingolipid metabolic process);GO:0006689…	00511(Other glycan degradation);00520(Amino sugar and nucleotide sugar metabolism);00531(Glycosaminoglycan degradation);00603(Glycosphingolipid biosynthesis - globo and isoglobo series);00604(Glycosphingolipid biosynthesis - ganglio series);04142(Lysosome);04142(Lysosome)	K12373	EC:3.2.1.52	hexosaminidase subunit beta [Source:HGNC Symbol;Acc:HGNC:4879]	6.96275
chr5	72320367	72368395	+	ENSG00000049883	PTCD2	ENST00000543322;ENST00000515198;ENST00000511752;ENST00000308077;ENST00000380639;ENST00000460837	GO:0001822(kidney development);GO:0001889(liver development);GO:0003723(RNA binding);GO:0005515(protein binding);GO:0005739(mitochondrion);GO:0006397(mRNA processing);GO:0007005(mitochondrion organization);GO:0007275(multicellular organism development);GO:0007507(heart development);GO:0010468(regulation of gene expression);GO:0048747(muscle fiber development);GO:0050684(regulation of mRNA process…	NA	K17711	NA	pentatricopeptide repeat domain 2 [Source:HGNC Symbol;Acc:HGNC:25734]	1.49514
chr14	59484443	59505410	+	ENSG00000050130	JKAMP	ENST00000356057;ENST00000554754;ENST00000425728;ENST00000616435;ENST00000553156;ENST00000555491;ENST00000556985;ENST00000554271;ENST00000553941;ENST00000602482;ENST00000554721;ENST00000553647	GO:0005783(endoplasmic reticulum);GO:0005789(endoplasmic reticulum membrane);GO:0006986(response to unfolded protein);GO:0016020(membrane);GO:0016021(integral component of membrane);GO:0030433(ubiquitin-dependent ERAD pathway);GO:0031625(ubiquitin protein ligase binding);GO:0031625(ubiquitin protein ligase binding)	NA	NA	NA	JNK1/MAPK8 associated membrane protein [Source:HGNC Symbol;Acc:HGNC:20184]	37.6656
chr11	11956207	12009769	-	ENSG00000050165	DKK3	ENST00000396505;ENST00000531309	GO:0005515(protein binding);GO:0005576(extracellular region);GO:0005615(extracellular space);GO:0007275(multicellular organism development);GO:0009653(anatomical structure morphogenesis);GO:0016055(Wnt signaling pathway);GO:0017015(regulation of transforming growth factor beta receptor signaling pathway);GO:0030178(negative regulation of Wnt signaling pathway);GO:0030325(adrenal gland development…	NA	NA	NA	dickkopf WNT signaling pathway inhibitor 3 [Source:HGNC Symbol;Acc:HGNC:2893]	0.0257818
chr7	144355288	144380632	+	ENSG00000050327	ARHGEF5	ENST00000498580;ENST00000056217;ENST00000471847	GO:0002102(podosome);GO:0002408(myeloid dendritic cell chemotaxis);GO:0005085(guanyl-nucleotide exchange factor activity);GO:0005089(Rho guanyl-nucleotide exchange factor activity);GO:0005515(protein binding);GO:0005525(GTP binding);GO:0005634(nucleus);GO:0005654(nucleoplasm);GO:0005737(cytoplasm);GO:0005829(cytosol);GO:0005886(plasma membrane);GO:0007186(G protein-coupled receptor signaling path…	NA	NA	NA	Rho guanine nucleotide exchange factor 5 [Source:HGNC Symbol;Acc:HGNC:13209]	6.09405
chr7	26152198	26187137	+	ENSG00000050344	NFE2L3	ENST00000056233;ENST00000607375;ENST00000606261	GO:0000122(negative regulation of transcription by RNA polymerase II);GO:0000790(nuclear chromatin);GO:0000976(transcription regulatory region sequence-specific DNA binding);GO:0000978(RNA polymerase II cis-regulatory region sequence-specific DNA binding);GO:0000981(DNA-binding transcription factor activity, RNA polymerase II-specific);GO:0001227(DNA-binding transcription repressor activity, RNA …	NA	K09040	NA	nuclear factor, erythroid 2 like 3 [Source:HGNC Symbol;Acc:HGNC:7783]	14.4076
chr6	13786557	13814568	-	ENSG00000050393	MCUR1	ENST00000379170	GO:0005515(protein binding);GO:0005739(mitochondrion);GO:0005743(mitochondrial inner membrane);GO:0006811(ion transport);GO:0006816(calcium ion transport);GO:0006851(mitochondrial calcium ion transmembrane transport);GO:0016020(membrane);GO:0016021(integral component of membrane);GO:0031305(integral component of mitochondrial inner membrane);GO:0036444(calcium import into the mitochondrion);GO:00…	NA	K22137	NA	mitochondrial calcium uniporter regulator 1 [Source:HGNC Symbol;Acc:HGNC:21097]	5.9652
chr12	50175788	50283546	-	ENSG00000050405	LIMA1	ENST00000547825;ENST00000552823;ENST00000394943;ENST00000341247;ENST00000552783;ENST00000549064;ENST00000552338;ENST00000552045;ENST00000551486	GO:0001725(stress fiber);GO:0001726(ruffle);GO:0003779(actin binding);GO:0003785(actin monomer binding);GO:0005515(protein binding);GO:0005737(cytoplasm);GO:0005829(cytosol);GO:0005856(cytoskeleton);GO:0005886(plasma membrane);GO:0005903(brush border);GO:0005925(focal adhesion);GO:0006629(lipid metabolic process);GO:0008202(steroid metabolic process);GO:0008203(cholesterol metabolic process);GO:0…	NA	K23026	NA	LIM domain and actin binding 1 [Source:HGNC Symbol;Acc:HGNC:24636]	7.95719
chr12	51047962	51060424	+	ENSG00000050426	LETMD1	ENST00000547318;ENST00000552430;ENST00000553175;ENST00000550755;ENST00000550929;ENST00000547029;ENST00000550442;ENST00000549340;ENST00000548390;ENST00000546992;ENST00000551261;ENST00000548209;ENST00000548251;ENST00000550715;ENST00000547660;ENST00000262055;ENST00000548401;ENST00000547008;ENST00000547877;ENST00000550100;ENST00000380135;ENST00000552645;ENST00000547256;ENST00000552433;ENST00000546814…	GO:0005515(protein binding);GO:0005654(nucleoplasm);GO:0005730(nucleolus);GO:0005739(mitochondrion);GO:0005741(mitochondrial outer membrane);GO:0016020(membrane);GO:0016021(integral component of membrane);GO:0043022(ribosome binding);GO:0043022(ribosome binding)	NA	NA	NA	LETM1 domain containing 1 [Source:HGNC Symbol;Acc:HGNC:24241]	8.9923
chr12	51391317	51515763	+	ENSG00000050438	SLC4A8	ENST00000535225;ENST00000358657;ENST00000547697;ENST00000453097;ENST00000319957;ENST00000514353;ENST00000551071;ENST00000552001;ENST00000546663;ENST00000546872	GO:0005452(inorganic anion exchanger activity);GO:0005886(plasma membrane);GO:0006811(ion transport);GO:0006814(sodium ion transport);GO:0006820(anion transport);GO:0008021(synaptic vesicle);GO:0008509(anion transmembrane transporter activity);GO:0008510(sodium:bicarbonate symporter activity);GO:0015081(sodium ion transmembrane transporter activity);GO:0015106(bicarbonate transmembrane transporte…	NA	K13859	NA	solute carrier family 4 member 8 [Source:HGNC Symbol;Acc:HGNC:11034]	1.22822
chr5	180233143	180292099	-	ENSG00000050748	MAPK9	ENST00000452135;ENST00000393360;ENST00000343111;ENST00000520212;ENST00000397072;ENST00000393362;ENST00000425491;ENST00000539014;ENST00000523583	GO:0000165(MAPK cascade);GO:0000166(nucleotide binding);GO:0004672(protein kinase activity);GO:0004674(protein serine/threonine kinase activity);GO:0004705(JUN kinase activity);GO:0004707(MAP kinase activity);GO:0004712(protein serine/threonine/tyrosine kinase activity);GO:0005515(protein binding);GO:0005524(ATP binding);GO:0005634(nucleus);GO:0005654(nucleoplasm);GO:0005737(cytoplasm);GO:0005739…	01522(Endocrine resistance);04010(MAPK signaling pathway);04012(ErbB signaling pathway);04014(Ras signaling pathway);04024(cAMP signaling pathway);04068(FoxO signaling pathway);04071(Sphingolipid signaling pathway);04137(Mitophagy - animal);04140(Autophagy - animal);04141(Protein processing in endoplasmic reticulum);04210(Apoptosis);04215(Apoptosis - multiple species);04217(Necroptosis);04310(Wnt…	K04440	EC:2.7.11.24	mitogen-activated protein kinase 9 [Source:HGNC Symbol;Acc:HGNC:6886]	3.55751
chr16	75228181	75268053	-	ENSG00000050820	BCAR1	ENST00000162330;ENST00000563038;ENST00000566982;ENST00000538440;ENST00000393420;ENST00000569340;ENST00000564170;ENST00000546196	GO:0001558(regulation of cell growth);GO:0001726(ruffle);GO:0005515(protein binding);GO:0005737(cytoplasm);GO:0005829(cytosol);GO:0005886(plasma membrane);GO:0005925(focal adhesion);GO:0007015(actin filament organization);GO:0007155(cell adhesion);GO:0007165(signal transduction);GO:0007169(transmembrane receptor protein tyrosine kinase signaling pathway);GO:0007173(epidermal growth factor recepto…	04015(Rap1 signaling pathway);04062(Chemokine signaling pathway);04510(Focal adhesion);04670(Leukocyte transendothelial migration);04810(Regulation of actin cytoskeleton);05100(Bacterial invasion of epithelial cells);05163(Human cytomegalovirus infection);05163(Human cytomegalovirus infection)	K05726	NA	BCAR1 scaffold protein, Cas family member [Source:HGNC Symbol;Acc:HGNC:971]	7.07103
chr11	6211345	6234711	-	ENSG00000051009	FAM160A2	ENST00000529360;ENST00000449352;ENST00000265978;ENST00000524416;ENST00000532797	GO:0005515(protein binding);GO:0005829(cytosol);GO:0007032(endosome organization);GO:0007040(lysosome organization);GO:0008333(endosome to lysosome transport);GO:0015031(protein transport);GO:0045022(early endosome to late endosome transport);GO:0070695(FHF complex);GO:0070695(FHF complex)	NA	NA	NA	family with sequence similarity 160 member A2 [Source:HGNC Symbol;Acc:HGNC:25378]	5.98567
chr16	56932142	56944864	+	ENSG00000051108	HERPUD1	ENST00000562914;ENST00000439977;ENST00000568676;ENST00000569569;ENST00000300302;ENST00000344114;ENST00000569429;ENST00000566550;ENST00000563781;ENST00000564678;ENST00000563911;ENST00000567944;ENST00000568814	GO:0003674(molecular_function);GO:0005515(protein binding);GO:0005783(endoplasmic reticulum);GO:0005789(endoplasmic reticulum membrane);GO:0006511(ubiquitin-dependent protein catabolic process);GO:0006874(cellular calcium ion homeostasis);GO:0006986(response to unfolded protein);GO:0016020(membrane);GO:0016021(integral component of membrane);GO:0016567(protein ubiquitination);GO:0030433(ubiquitin…	04141(Protein processing in endoplasmic reticulum);04141(Protein processing in endoplasmic reticulum)	K14027	NA	homocysteine inducible ER protein with ubiquitin like domain 1 [Source:HGNC Symbol;Acc:HGNC:13744]	13.5437
chr19	18929201	18941261	-	ENSG00000051128	HOMER3	ENST00000539827;ENST00000392351;ENST00000594439;ENST00000542541;ENST00000595756;ENST00000596482;ENST00000599808	GO:0005515(protein binding);GO:0005575(cellular_component);GO:0005737(cytoplasm);GO:0005829(cytosol);GO:0005886(plasma membrane);GO:0006605(protein targeting);GO:0007216(G protein-coupled glutamate receptor signaling pathway);GO:0008022(protein C-terminus binding);GO:0014069(postsynaptic density);GO:0019904(protein domain specific binding);GO:0030054(cell junction);GO:0030425(dendrite);GO:0032703…	04068(FoxO signaling pathway);04724(Glutamatergic synapse);04724(Glutamatergic synapse)	K15010	NA	homer scaffold protein 3 [Source:HGNC Symbol;Acc:HGNC:17514]	16.2055
chr15	40694774	40732340	+	ENSG00000051180	RAD51	ENST00000527860;ENST00000382643;ENST00000267868;ENST00000645673;ENST00000525066;ENST00000531277;ENST00000533741	GO:0000150(recombinase activity);GO:0000166(nucleotide binding);GO:0000228(nuclear chromosome);GO:0000722(telomere maintenance via recombination);GO:0000724(double-strand break repair via homologous recombination);GO:0000730(DNA recombinase assembly);GO:0000784(nuclear chromosome, telomeric region);GO:0000785(chromatin);GO:0000790(nuclear chromatin);GO:0000793(condensed chromosome);GO:0000794(con…	03440(Homologous recombination);03460(Fanconi anemia pathway);05200(Pathways in cancer);05212(Pancreatic cancer);05212(Pancreatic cancer)	K04482	NA	RAD51 recombinase [Source:HGNC Symbol;Acc:HGNC:9817]	7.24533
chr3	121431427	121546641	-	ENSG00000051341	POLQ	ENST00000621776;ENST00000264233;ENST00000474243	GO:0000166(nucleotide binding);GO:0000724(double-strand break repair via homologous recombination);GO:0003676(nucleic acid binding);GO:0003677(DNA binding);GO:0003682(chromatin binding);GO:0003684(damaged DNA binding);GO:0003887(DNA-directed DNA polymerase activity);GO:0005515(protein binding);GO:0005524(ATP binding);GO:0005634(nucleus);GO:0005654(nucleoplasm);GO:0005694(chromosome);GO:0005737(cy…	NA	K02349	EC:2.7.7.7	DNA polymerase theta [Source:HGNC Symbol;Acc:HGNC:9186]	1.78935
chr3	138652698	138834928	-	ENSG00000051382	PIK3CB	ENST00000674063;ENST00000289153;ENST00000487552;ENST00000485060;ENST00000465581	GO:0000166(nucleotide binding);GO:0000187(activation of MAPK activity);GO:0001935(endothelial cell proliferation);GO:0001952(regulation of cell-matrix adhesion);GO:0005515(protein binding);GO:0005524(ATP binding);GO:0005634(nucleus);GO:0005654(nucleoplasm);GO:0005730(nucleolus);GO:0005737(cytoplasm);GO:0005829(cytosol);GO:0005886(plasma membrane);GO:0005942(phosphatidylinositol 3-kinase complex);…	00562(Inositol phosphate metabolism);01521(EGFR tyrosine kinase inhibitor resistance);01522(Endocrine resistance);01524(Platinum drug resistance);04012(ErbB signaling pathway);04014(Ras signaling pathway);04015(Rap1 signaling pathway);04024(cAMP signaling pathway);04062(Chemokine signaling pathway);04066(HIF-1 signaling pathway);04068(FoxO signaling pathway);04070(Phosphatidylinositol signaling s…	K00922	EC:2.7.1.153	phosphatidylinositol-4,5-bisphosphate 3-kinase catalytic subunit beta [Source:HGNC Symbol;Acc:HGNC:8976]	2.74127
chr5	175917873	176034680	-	ENSG00000051596	THOC3	ENST00000432305;ENST00000265097;ENST00000513482;ENST00000513118	GO:0000346(transcription export complex);GO:0000445(THO complex part of transcription export complex);GO:0000784(nuclear chromosome, telomeric region);GO:0003723(RNA binding);GO:0005515(protein binding);GO:0005634(nucleus);GO:0005654(nucleoplasm);GO:0006397(mRNA processing);GO:0006405(RNA export from nucleus);GO:0006406(mRNA export from nucleus);GO:0008380(RNA splicing);GO:0016020(membrane);GO:00…	03013(RNA transport);03040(Spliceosome);03040(Spliceosome)	K12880	NA	THO complex 3 [Source:HGNC Symbol;Acc:HGNC:19072]	40.0956
chr6	138403531	138422197	+	ENSG00000051620	HEBP2	ENST00000448741;ENST00000607197;ENST00000367697;ENST00000453452	GO:0005515(protein binding);GO:0005576(extracellular region);GO:0005737(cytoplasm);GO:0005739(mitochondrion);GO:0010917(negative regulation of mitochondrial membrane potential);GO:0010940(positive regulation of necrotic cell death);GO:0020037(heme binding);GO:0035578(azurophil granule lumen);GO:0035794(positive regulation of mitochondrial membrane permeability);GO:0043312(neutrophil degranulation…	NA	NA	NA	heme binding protein 2 [Source:HGNC Symbol;Acc:HGNC:15716]	3.56083
chr12	123152320	123244014	-	ENSG00000051825	MPHOSPH9	ENST00000541603;ENST00000606320;ENST00000545974;ENST00000302373;ENST00000545556;ENST00000536198;ENST00000538250;ENST00000607619;ENST00000606321;ENST00000541823;ENST00000539336;ENST00000539639;ENST00000541437;ENST00000535049;ENST00000369865;ENST00000563178	GO:0000139(Golgi membrane);GO:0005737(cytoplasm);GO:0005794(Golgi apparatus);GO:0005814(centriole);GO:0005856(cytoskeleton);GO:0016020(membrane);GO:0016020(membrane)	NA	K16775	NA	M-phase phosphoprotein 9 [Source:HGNC Symbol;Acc:HGNC:7215]	2.07363
chr12	19129752	19376400	+	ENSG00000052126	PLEKHA5	ENST00000540972;ENST00000429027;ENST00000299275;ENST00000538714;ENST00000535357;ENST00000534979;ENST00000510738	GO:0005515(protein binding);GO:0005654(nucleoplasm);GO:0005737(cytoplasm);GO:0005829(cytosol);GO:0008150(biological_process);GO:0010314(phosphatidylinositol-5-phosphate binding);GO:0016020(membrane);GO:0032266(phosphatidylinositol-3-phosphate binding);GO:0061458(reproductive system development);GO:0070273(phosphatidylinositol-4-phosphate binding);GO:0080025(phosphatidylinositol-3,5-bisphosphate b…	NA	NA	NA	pleckstrin homology domain containing A5 [Source:HGNC Symbol;Acc:HGNC:30036]	0.916182
chr16	31131433	31135727	-	ENSG00000052344	PRSS8	ENST00000317508;ENST00000564025	GO:0004252(serine-type endopeptidase activity);GO:0005515(protein binding);GO:0005576(extracellular region);GO:0005615(extracellular space);GO:0005886(plasma membrane);GO:0006508(proteolysis);GO:0008233(peptidase activity);GO:0008236(serine-type peptidase activity);GO:0010765(positive regulation of sodium ion transport);GO:0016020(membrane);GO:0016021(integral component of membrane);GO:0016787(hy…	NA	NA	NA	serine protease 8 [Source:HGNC Symbol;Acc:HGNC:9491]	0.052086
chr1	114769479	114780685	-	ENSG00000052723	SIKE1	ENST00000060969;ENST00000369528;ENST00000369524;ENST00000510745;ENST00000506320;ENST00000462123;ENST00000475335;ENST00000466657;ENST00000471969	GO:0005515(protein binding);GO:0005737(cytoplasm);GO:0005829(cytosol);GO:0017048(Rho GTPase binding);GO:0019901(protein kinase binding);GO:0019901(protein kinase binding)	04622(RIG-I-like receptor signaling pathway);04622(RIG-I-like receptor signaling pathway)	K12656	NA	suppressor of IKBKE 1 [Source:HGNC Symbol;Acc:HGNC:26119]	3.80445
chr10	97356358	97426076	-	ENSG00000052749	RRP12	ENST00000491313;ENST00000479481;ENST00000370992;ENST00000465394;ENST00000487612;ENST00000479317;ENST00000618765;ENST00000621606	GO:0003723(RNA binding);GO:0005634(nucleus);GO:0005730(nucleolus);GO:0005829(cytosol);GO:0005886(plasma membrane);GO:0006364(rRNA processing);GO:0016020(membrane);GO:0016021(integral component of membrane);GO:0031965(nuclear membrane);GO:0043231(intracellular membrane-bounded organelle);GO:0043231(intracellular membrane-bounded organelle)	NA	K14794	NA	ribosomal RNA processing 12 homolog [Source:HGNC Symbol;Acc:HGNC:29100]	11.0487
chr4	158769026	158908050	+	ENSG00000052795	FNIP2	ENST00000264433;ENST00000504704;ENST00000504715	GO:0000122(negative regulation of transcription by RNA polymerase II);GO:0001932(regulation of protein phosphorylation);GO:0005515(protein binding);GO:0005737(cytoplasm);GO:0005764(lysosome);GO:0005765(lysosomal membrane);GO:0005829(cytosol);GO:0006468(protein phosphorylation);GO:0006974(cellular response to DNA damage stimulus);GO:0008630(intrinsic apoptotic signaling pathway in response to DNA …	04150(mTOR signaling pathway);04150(mTOR signaling pathway)	K20401	NA	folliculin interacting protein 2 [Source:HGNC Symbol;Acc:HGNC:29280]	0.540589
chr4	165327667	165343164	+	ENSG00000052802	MSMO1	ENST00000507013;ENST00000261507;ENST00000393766;ENST00000504317;ENST00000505270	GO:0000254(C-4 methylsterol oxidase activity);GO:0005506(iron ion binding);GO:0005515(protein binding);GO:0005783(endoplasmic reticulum);GO:0005789(endoplasmic reticulum membrane);GO:0005886(plasma membrane);GO:0006629(lipid metabolic process);GO:0006631(fatty acid metabolic process);GO:0006694(steroid biosynthetic process);GO:0006695(cholesterol biosynthetic process);GO:0008202(steroid metabolic…	00100(Steroid biosynthesis);00100(Steroid biosynthesis)	K07750	EC:1.14.18.9	methylsterol monooxygenase 1 [Source:HGNC Symbol;Acc:HGNC:10545]	4.13968
chr11	43358920	43494933	+	ENSG00000052841	TTC17	ENST00000039989;ENST00000299240;ENST00000534347;ENST00000530469;ENST00000526774;ENST00000524936;ENST00000525029;ENST00000530483;ENST00000534417;ENST00000525135;ENST00000525543;ENST00000533554;ENST00000529140;ENST00000533072	GO:0005515(protein binding);GO:0005737(cytoplasm);GO:0005829(cytosol);GO:0005856(cytoskeleton);GO:0005886(plasma membrane);GO:0015629(actin cytoskeleton);GO:0016020(membrane);GO:0030030(cell projection organization);GO:0030041(actin filament polymerization);GO:0044782(cilium organization);GO:0044782(cilium organization)	NA	NA	NA	tetratricopeptide repeat domain 17 [Source:HGNC Symbol;Acc:HGNC:25596]	3.44492
chr5	133196455	133612541	-	ENSG00000053108	FSTL4	ENST00000265342	GO:0005509(calcium ion binding);GO:0005515(protein binding);GO:0005576(extracellular region);GO:0007275(multicellular organism development);GO:0030141(secretory granule);GO:0030154(cell differentiation);GO:0031549(negative regulation of brain-derived neurotrophic factor receptor signaling pathway);GO:0046872(metal ion binding);GO:0048403(brain-derived neurotrophic factor binding);GO:0048670(regul…	NA	NA	NA	follistatin like 4 [Source:HGNC Symbol;Acc:HGNC:21389]	0.0291099
chr14	89124871	89619149	-	ENSG00000053254	FOXN3	ENST00000345097;ENST00000261302;ENST00000557258;ENST00000615335;ENST00000553840;ENST00000555010;ENST00000555658	GO:0000790(nuclear chromatin);GO:0000981(DNA-binding transcription factor activity, RNA polymerase II-specific);GO:0003677(DNA binding);GO:0003700(DNA-binding transcription factor activity);GO:0005515(protein binding);GO:0005634(nucleus);GO:0006355(regulation of transcription, DNA-templated);GO:0006357(regulation of transcription by RNA polymerase II);GO:0007049(cell cycle);GO:0007095(mitotic G2 …	NA	NA	NA	forkhead box N3 [Source:HGNC Symbol;Acc:HGNC:1928]	1.67503
chr1	19303965	19312146	-	ENSG00000053371	AKR7A2	ENST00000235835;ENST00000481966;ENST00000492217	GO:0004032(alditol:NADP+ 1-oxidoreductase activity);GO:0005515(protein binding);GO:0005737(cytoplasm);GO:0005794(Golgi apparatus);GO:0005829(cytosol);GO:0005975(carbohydrate metabolic process);GO:0006081(cellular aldehyde metabolic process);GO:0006805(xenobiotic metabolic process);GO:0009055(electron transfer activity);GO:0016491(oxidoreductase activity);GO:0019119(phenanthrene-9,10-epoxide hydro…	00980(Metabolism of xenobiotics by cytochrome P450);00980(Metabolism of xenobiotics by cytochrome P450)	K15303	NA	aldo-keto reductase family 7 member A2 [Source:HGNC Symbol;Acc:HGNC:389]	19.5338
chr1	19251805	19260128	+	ENSG00000053372	MRTO4	ENST00000330263;ENST00000493700;ENST00000479559	GO:0000027(ribosomal large subunit assembly);GO:0000956(nuclear-transcribed mRNA catabolic process);GO:0003723(RNA binding);GO:0005515(protein binding);GO:0005634(nucleus);GO:0005730(nucleolus);GO:0005737(cytoplasm);GO:0006364(rRNA processing);GO:0030687(preribosome, large subunit precursor);GO:0042254(ribosome biogenesis);GO:0042273(ribosomal large subunit biogenesis);GO:0042273(ribosomal large …	NA	K14815	NA	MRT4 homolog, ribosome maturation factor [Source:HGNC Symbol;Acc:HGNC:18477]	49.3117
chr19	17215346	17219829	+	ENSG00000053501	USE1	ENST00000601662;ENST00000263897;ENST00000595101;ENST00000601592;ENST00000594724;ENST00000593597;ENST00000594399	GO:0005515(protein binding);GO:0005783(endoplasmic reticulum);GO:0005789(endoplasmic reticulum membrane);GO:0005794(Golgi apparatus);GO:0005886(plasma membrane);GO:0006890(retrograde vesicle-mediated transport, Golgi to endoplasmic reticulum);GO:0007041(lysosomal transport);GO:0015031(protein transport);GO:0016020(membrane);GO:0016021(integral component of membrane);GO:0016192(vesicle-mediated tr…	04130(SNARE interactions in vesicular transport);04130(SNARE interactions in vesicular transport)	K08507	NA	unconventional SNARE in the ER 1 [Source:HGNC Symbol;Acc:HGNC:30882]	10.2951
chr3	183178043	183428778	-	ENSG00000053524	MCF2L2	ENST00000473233;ENST00000459750;ENST00000492331	GO:0005085(guanyl-nucleotide exchange factor activity);GO:0005085(guanyl-nucleotide exchange factor activity)	NA	K20685	NA	MCF.2 cell line derived transforming sequence-like 2 [Source:HGNC Symbol;Acc:HGNC:30319]	0.219635
chr18	23689443	23956222	+	ENSG00000053747	LAMA3	ENST00000313654;ENST00000585600;ENST00000591749;ENST00000592519;ENST00000649721;ENST00000269217;ENST00000586751;ENST00000586709;ENST00000588164;ENST00000592442	GO:0001738(morphogenesis of a polarized epithelium);GO:0005102(signaling receptor binding);GO:0005178(integrin binding);GO:0005198(structural molecule activity);GO:0005201(extracellular matrix structural constituent);GO:0005576(extracellular region);GO:0005604(basement membrane);GO:0005610(laminin-5 complex);GO:0005783(endoplasmic reticulum);GO:0007155(cell adhesion);GO:0007229(integrin-mediated …	04151(PI3K-Akt signaling pathway);04510(Focal adhesion);04512(ECM-receptor interaction);05145(Toxoplasmosis);05146(Amoebiasis);05165(Human papillomavirus infection);05200(Pathways in cancer);05222(Small cell lung cancer);05222(Small cell lung cancer)	NA	NA	laminin subunit alpha 3 [Source:HGNC Symbol;Acc:HGNC:6483]	4.01974
chr14	57268924	57298742	+	ENSG00000053770	AP5M1	ENST00000554931;ENST00000556995;ENST00000261558;ENST00000555448;ENST00000554213;ENST00000556723;ENST00000554863	GO:0005737(cytoplasm);GO:0005764(lysosome);GO:0005765(lysosomal membrane);GO:0005768(endosome);GO:0005770(late endosome);GO:0005829(cytosol);GO:0015031(protein transport);GO:0016020(membrane);GO:0016197(endosomal transport);GO:0030119(AP-type membrane coat adaptor complex);GO:0031902(late endosome membrane);GO:0031902(late endosome membrane)	NA	K19023	NA	adaptor related protein complex 5 subunit mu 1 [Source:HGNC Symbol;Acc:HGNC:20192]	6.14628
chr4	25377263	25418498	+	ENSG00000053900	ANAPC4	ENST00000315368;ENST00000510092;ENST00000505991;ENST00000507925;ENST00000503805;ENST00000505842;ENST00000504256;ENST00000515848;ENST00000506973	GO:0004842(ubiquitin-protein transferase activity);GO:0005515(protein binding);GO:0005634(nucleus);GO:0005654(nucleoplasm);GO:0005680(anaphase-promoting complex);GO:0005829(cytosol);GO:0006511(ubiquitin-dependent protein catabolic process);GO:0007049(cell cycle);GO:0016567(protein ubiquitination);GO:0019903(protein phosphatase binding);GO:0030071(regulation of mitotic metaphase/anaphase transitio…	04110(Cell cycle);04114(Oocyte meiosis);04120(Ubiquitin mediated proteolysis);04914(Progesterone-mediated oocyte maturation);05166(Human T-cell leukemia virus 1 infection);05166(Human T-cell leukemia virus 1 infection)	K03351	NA	anaphase promoting complex subunit 4 [Source:HGNC Symbol;Acc:HGNC:19990]	1.25032
chr1	36136570	36156053	-	ENSG00000054116	TRAPPC3	ENST00000616074;ENST00000616395;ENST00000373166;ENST00000462715;ENST00000373163;ENST00000373162;ENST00000373159;ENST00000497251	GO:0000139(Golgi membrane);GO:0005515(protein binding);GO:0005783(endoplasmic reticulum);GO:0005794(Golgi apparatus);GO:0005829(cytosol);GO:0006888(endoplasmic reticulum to Golgi vesicle-mediated transport);GO:0006891(intra-Golgi vesicle-mediated transport);GO:0016192(vesicle-mediated transport);GO:0030008(TRAPP complex);GO:0033106(cis-Golgi network membrane);GO:0048193(Golgi vesicle transport);G…	NA	K20302	NA	trafficking protein particle complex 3 [Source:HGNC Symbol;Acc:HGNC:19942]	20.5928
chr1	36224432	36305357	+	ENSG00000054118	THRAP3	ENST00000469141;ENST00000648638;ENST00000354618;ENST00000466743	GO:0000166(nucleotide binding);GO:0000381(regulation of alternative mRNA splicing, via spliceosome);GO:0000956(nuclear-transcribed mRNA catabolic process);GO:0000978(RNA polymerase II cis-regulatory region sequence-specific DNA binding);GO:0003677(DNA binding);GO:0003712(transcription coregulator activity);GO:0003713(transcription coactivator activity);GO:0003723(RNA binding);GO:0005515(protein b…	NA	K13112	NA	thyroid hormone receptor associated protein 3 [Source:HGNC Symbol;Acc:HGNC:22964]	32.8457
chr9	136848724	136851027	+	ENSG00000054148	PHPT1	ENST00000492540;ENST00000247665;ENST00000462205;ENST00000497413;ENST00000463215	GO:0004721(phosphoprotein phosphatase activity);GO:0005515(protein binding);GO:0005737(cytoplasm);GO:0005829(cytosol);GO:0006470(protein dephosphorylation);GO:0016787(hydrolase activity);GO:0019855(calcium channel inhibitor activity);GO:0035774(positive regulation of insulin secretion involved in cellular response to glucose stimulus);GO:0035971(peptidyl-histidine dephosphorylation);GO:0044325(io…	NA	K01112	EC:3.9.1.3	phosphohistidine phosphatase 1 [Source:HGNC Symbol;Acc:HGNC:30033]	30.4066
chr9	137048107	137054061	-	ENSG00000054179	ENTPD2	ENST00000355097	GO:0000166(nucleotide binding);GO:0005524(ATP binding);GO:0005604(basement membrane);GO:0005783(endoplasmic reticulum);GO:0005789(endoplasmic reticulum membrane);GO:0005886(plasma membrane);GO:0007186(G protein-coupled receptor signaling pathway);GO:0009181(purine ribonucleoside diphosphate catabolic process);GO:0016020(membrane);GO:0016021(integral component of membrane);GO:0016787(hydrolase act…	00230(Purine metabolism);04742(Taste transduction)	NA	NA	ectonucleoside triphosphate diphosphohydrolase 2 [Source:HGNC Symbol;Acc:HGNC:3364]	0.141484
chr1	235131634	235328219	-	ENSG00000054267	ARID4B	ENST00000264183;ENST00000421364;ENST00000474401;ENST00000491632;ENST00000444620;ENST00000494543;ENST00000471257;ENST00000466653	GO:0000976(transcription regulatory region sequence-specific DNA binding);GO:0003674(molecular_function);GO:0003677(DNA binding);GO:0005515(protein binding);GO:0005575(cellular_component);GO:0005634(nucleus);GO:0005654(nucleoplasm);GO:0005737(cytoplasm);GO:0006325(chromatin organization);GO:0006349(regulation of gene expression by genetic imprinting);GO:0006355(regulation of transcription, DNA-te…	NA	K19195	NA	AT-rich interaction domain 4B [Source:HGNC Symbol;Acc:HGNC:15550]	1.14762
[truncated: 21,293 more rows]
